# Supplementary material for: Does hydroxychloroquine reduce the risk of infection in patients with systemic lupus erythematosus? a systematic review and meta-analysis
Source: PLoS One. 2025 Mar 25;20(3):e0320353. doi: 10.1371/journal.pone.0320353 (PMC11936296; doi:10.1371/journal.pone.0320353)
Supplement: S1 File — (XLSX) [file pone.0320353.s003.xlsx]

## Sheet: Sheet1
Study	Year	Country	Study Type	Analysis Type	Medication Dose	Infection Type	OR	CIL	CIU	ES
Merayo-Chalico 2013	2013	Mexico	case-control	univariate		SI	0.48	0.25	0.91	OR
Merayo-Chalico 2013	2013	Mexico	case-control	multivariate		SI	0.542	0.25	1.1	OR	SI:severe infections
Hu 2016（≤0.5）	2016	Taiwan	case-control	multivariate	≤0.5	H	1.41	1.17	1.71	OR	HI:hospitalized infection
Hu 2016（>0.5)	2016	Taiwan	case-control	multivariate	>0.5	HZ	2.06	1.74	2.44	OR	a:age-adjusted and sex-adjusted
Sakai 2020	2020	Japan	cohort			HI	0.87	0.57	1.31	HR	b:adjusted for nephritis,corticosteroids, history of infusion, history of infection
Zamora 2020	2020	Philippines	case-control	univariate		HZ	0.25	0.12	0.56	OR
Zamora 2020	2020	Philippines	case-control	multivariate		HZ	0.13	0.03	0.49	OR
Simard 2021	2021	Sweden	cohort	a		HI	0.549451	0.787402	0.384615	HR
Simard 2021	2021	Sweden	cohort	b		HI	0.769231	0.512821	1.16279	HR
Hidekawa 2023	2023	Japan	cohort	univariate		SI	0.257	0.116	0.57	HR
Hidekawa 2023	2023	Japan	cohort	multivariate		SI	0.322	0.142	0.728	HR
Patil 2023	2023	India	cohort			COVID	1.2	0.47	3.06	RR
Sun 2023	2023	Taiwan	cohort	univariate		SI	0.3	0.13	0.71	HR
Sun 2023	2023	Taiwan	cohort	multivariate		SI	0.35	0.15	0.82	HR

## Sheet: Study Type
Study	Year	Country	Study Type	OR	CIL	CIU
Merayo-Chalico 2013	2013	Mexico	case-control	0.542	0.25	1.1
Hu 2016（≤0.5）	2016	Taiwan	case-control	1.41	1.17	1.71
Hu 2016（>0.5)	2016	Taiwan	case-control	2.06	1.74	2.44
Zamora 2020	2020	Philippines	case-control	0.13	0.03	0.49
Patil 2023	2023	India	cohort	1.2	0.47	3.06
Sakai 2020	2020	Japan	cohort	0.87	0.57	1.31
Simard 2021	2021	Sweden	cohort	0.769231	0.512821	1.16279
Hidekawa 2023	2023	Japan	cohort	0.322	0.142	0.728
Sun 2023	2023	Taiwan	cohort	0.35	0.15	0.82

## Sheet: Analysis Type
Study	Year	Country	Analysis Type	OR	CIL	CIU	ES
Merayo-Chalico 2013	2013	Mexico	univariate	0.48	0.25	0.91	OR
Merayo-Chalico 2013	2013	Mexico	multivariate	0.542	0.25	1.1	OR
Zamora 2020	2020	Philippines	univariate	0.25	0.12	0.56	OR
Zamora 2020	2020	Philippines	multivariate	0.13	0.03	0.49	OR
Hidekawa 2023	2023	Japan	univariate	0.257	0.116	0.57	HR
Hidekawa 2023	2023	Japan	multivariate	0.322	0.142	0.728	HR
Sun 2023	2023	Taiwan	univariate	0.3	0.13	0.71	HR
Sun 2023	2023	Taiwan	multivariate	0.35	0.15	0.82	HR
Hu 2016（≤0.5）	2016	Taiwan	multivariate	1.41	1.17	1.71
Hu 2016（>0.5)	2016	Taiwan	multivariate	2.06	1.74	2.44

## Sheet: Infection Type
Study	Year	Country	Infection Type	OR	CIL	CIU	ES
Merayo-Chalico 2013	2013	Mexico	SI	0.542	0.25	1.1	OR
Hidekawa 2023	2023	Japan	SI	0.322	0.142	0.728	HR
Sun 2023	2023	Taiwan	SI	0.35	0.15	0.82	HR
Hu 2016（≤0.5）	2016	Taiwan	HZ	1.41	1.17	1.71	OR
Hu 2016（>0.5)	2016	Taiwan	HZ	2.06	1.74	2.44	OR
Zamora 2020	2020	Philippines	HZ	0.13	0.03	0.49	OR
Sakai 2020	2020	Japan	HI	0.87	0.57	1.31	HR
Simard 2021	2021	Sweden	HI	0.769231	0.512821	1.16279	HR	0.769231	0.512821	1.16279
Patil 2023	2023	India	COVID	1.2	0.47	3.06	RR

## Sheet: different regions
Study	Continent	Year	OR	CIL	CIU
Merayo-Chalico 2013	North America	2013	0.542	0.25	1.1
Hu 2016（≤0.5）	Asian	2016	1.41	1.17	1.71
Hu 2016（>0.5)	Asian	2016	2.06	1.74	2.44
Zamora 2020	Asian	2020	0.13	0.03	0.49
Simard 2021	Europe	2021	0.769231	0.512821	1.16279
Gentry 2023	North America	2023	1.14	0.73	1.79
Hidekawa 2023	Asian	2023	0.322	0.142	0.728
Mok 2023	Asian	2023	1.004	1.003	1.005
Patil 2023	Asian	2023	1.2	0.47	3.06
Sun 2023	Asian	2023	0.35	0.15	0.82
Sakai 2020	Asian	2020	0.87	0.57	1.31

## Sheet: data
Study	Year	OR	CIL	CIU	ES
Merayo-Chalico 2013	2013	0.542	0.25	1.1	OR	SI:severe infections
Hu 2016（≤0.5）	2016	1.41	1.17	1.71	OR	HI:hospitalized infection
Hu 2016（>0.5)	2016	2.06	1.74	2.44	OR	a:age-adjusted and sex-adjusted
Zamora 2020	2020	0.13	0.03	0.49	OR
Simard 2021	2021	0.769231	0.512821	1.16279	HR
Hidekawa 2023	2023	0.322	0.142	0.728	HR
Patil 2023	2023	1.2	0.47	3.06	RR
Sun 2023	2023	0.35	0.15	0.82	HR
Sakai 2020	2020	0.87	0.57	1.31
数据说明:同一个研究选取multivariate数据，Simard 2021选的是b的数据；亚组分析的时候也是这样

## Sheet: baseline
SLE
HCQ（experiment)	NO-HCQ(control）
年龄
Study	Year	cn	cmean	csd	en	emen	esd
Zamora 2020	2020
Simard 2021	2021
Hidekawa 2023	2023
Patil 2023	2023
Sun 2023	2023
Sakai 2020	2020	42(33-52)			41(30-55)
性别（男）
Study	Year	a	b	c	d
Merayo-Chalico 2013	2013
Hu 2016（≤0.5）	2016
Hu 2016（>0.5)	2016
Zamora 2020	2020
Simard 2021	2021
Hidekawa 2023	2023
Patil 2023	2023
Sun 2023	2023
Sakai 2020	2020	M:128;F:967		M:127;F:968
