# Supplementary material for: Does hydroxychloroquine reduce the risk of infection in patients with systemic lupus erythematosus? a systematic review and meta-analysis
Source: PLoS One. 2025 Mar 25;20(3):e0320353. doi: 10.1371/journal.pone.0320353 (PMC11936296; doi:10.1371/journal.pone.0320353)
Supplement: S2 File — (XLSX) [file pone.0320353.s004.xlsx]

## Sheet: Search list
ID	Year	Title	DOI	Article Type	Inclusion in the study or not？	Reason for elimination
1	2017	A systematic review of the management of patients with preexisting rheumatologic diseases receiving checkpoint inhibitors for cancer		Conference abstract	No	Replies and comments
2	2022	POSTERIOR REVERSIBLE ENCEPHALOPATHY SYNDROME in A PATIENT with SYSTEMIC LUPUS ERYTHEMATOSUS after COVID-19 VACCINATION: A CASE REPORT	10.1136/annrheumdis-2022-eular.884	Conference abstract	No	Replies and comments
3	2020	Complete atrioventricular block following long term treatment with antimalarial agents		Conference abstract	No	Replies and comments
4	2021	Mapping the nationwide clinical profile and patterns of care of SLE in Brazil-findings from the Macunaíma study	10.1136/annrheumdis-2021-eular.2421	Conference abstract	No	Replies and comments
5	2022	Pulmonary Strongyloides in an Immunocompromised Patient	10.1164/ajrccm-conference.2022.205.1_MeetingAbstracts.A4501	Conference abstract	No	Replies and comments
6	2022	HYDROXYCHLOROQUINE SHORTAGE and ITS RELATION to ANXIETY LEVEL and DISEASE ACTIVITY in RHEUMATOID ARTHRITIS and SYSTEMIC LUPUS ERYTHEMATOSUS PATIENTS during COVID-19 PANDEMIC	10.1136/annrheumdis-2022-eular.4351	Conference abstract	No	Replies and comments
7	2021	Winning the battle after one year of suffering: A case of systemic lupus erythematosus with coexistent psoriasis vulgaris treatment challenge: A first child case report in Libya		Conference abstract	No	Replies and comments
8	2023	Sickle Cell Disease with Systemic Lupus Erythematosus -A Rare Case Report from Western Odisha	10.1007/s12288-023-01705-7	Conference abstract	No	Replies and comments
9	2016	Neonatal lupus erythematosus presenting with heart block and pneumonitis: A difficult case		Conference abstract	No	Replies and comments
10	2017	Neonatal lupus erythematosus presenting with heart block and pneumonitis: A difficult case	10.1186/s12969-017-0142-8	Conference abstract	No	Replies and comments
11	2022	What Do These Eosinophils Mean Treatment Naive Systemic Lupus Erythematosus Presenting With Eosinophilic Ascites, Eosinophilic Pleural Fluid, and Enteritis of Unclear Etiology?	10.14309/01.ajg.0000870620.34590.64	Conference abstract	No	Replies and comments
12	2018	An unusual course of a recently diagnosed Systemic Lupus Erythematosus (SLE) thrombotic microangiopathy	10.1136/jim-2017-000697.197	Conference abstract	No	Replies and comments
13	2023	SLE with thrombocytopenia manifestation with corynebacterium coinfection Is it a case of flare or not?		Conference abstract	No	Replies and comments
14	2009	Severe thrombocytopenia on Initial presentation of systemic lupus erythematosus (SLE): A case report	10.3899/jrheum.090763	Conference abstract	No	Replies and comments
15	2021	Plasma exchange for acute motor axonal neuropathy variant guillain-barre syndrome in a pregnant woman with active systemic lupus erythematosus	10.1002/jca.21896	Conference abstract	No	Replies and comments
16	2019	Novel urine metabolite in human as a new differential diagnosis biomarker for lupus nephritis		Conference abstract	No	Replies and comments
17	2021	Unusual presentation of ttp in a newly diagnosed patient with sle in the setting of COVID19	10.1002/pbc.29060	Conference abstract	No	Replies and comments
18	2016	Sickle cell disease patients with systemic lupus erythematosus exhibit quantitative and qualitative impairments in circulating B regulatory cells		Conference abstract	No	Replies and comments
19	2023	Leukemic Pulmonary Infiltrates in a Neutropenic Patient	10.1164/ajrccm-conference.2023.B50	Conference abstract	No	Replies and comments
20	2023	A CASE REPORT OF A 22 YEAR OLD FILIPINO MALE DIAGNOSED SLE WHO WAS INFECTED WITH HIV-AIDS AND COVID 19 MODERATE DISEASE	10.1136/lupus-2023-KCR.213	Conference abstract	No	Replies and comments
21	2017	Epidemiology, clinical characteristics and therapy approaches of a retrospective cohort of pediatric systemic lupus erythematosus in a tertiary centre		Conference abstract	No	Replies and comments
22	2022	Spanish National Registry of Belimumab in Patients with Systemic Lupus Erythematosus		Conference abstract	No	Replies and comments
23	2023	SPANISH NATIONAL REGSITRY OF BELIMUMAB IN PATIENTS WITH SYSTEMIC LUPUS ERYTHEMATOSUS	10.1136/lupus-2023-KCR.108	Conference abstract	No	Replies and comments
24	2023	SUSTAINED RESPONSES TO ANTI-CD38 TREATMENT WITH DARATUMUMAB IN A PATIENT WITH REFRACTORY SYSTEMIC LUPUS ERYTHEMATOSUS	10.1136/annrheumdis-2023-eular.5684	Conference abstract	No	Replies and comments
25	2019	SLE in monozygotic twins with same serology and same presentation	10.1093/rheumatology/kez108.015	Conference abstract	No	Replies and comments
26	2019	Un syndrome de Stevens-Johnson un peu particulier	10.1016/j.revmed.2019.10.264	Conference abstract	No	Replies and comments
27	2010	Blindness in juvenile systemic lupus erythematosus		Conference abstract	No	Replies and comments
28	2021	An unusual case of acute liver injury	10.14309/01.ajg.0000788128.60675.ed	Conference abstract	No	Replies and comments
29	2014	Use of belimumab for the treatment of systemic lupus erythematosus in a tertiary level hospital	10.1136/ejhpharm-2013-000436.176	Conference abstract	No	Replies and comments
30	2021	The humoral immunity of mrna-based sars-cov2 vaccine in autoimmune rheumatic disease patients receiving immunomodulators		Conference abstract	No	Replies and comments
31	2017	Endobronchial mycobacterium avium causing proximal airway obstruction	10.1164/ajrccm-conference.2017.D25	Conference abstract	No	Replies and comments
32	2015	Infection as a comorbidity in a cohort of rheumatoid arthritis patients from clinical immunology unit-centro hospitalar do Porto	10.1136/annrheumdis-2015-eular.6154	Conference abstract	No	Replies and comments
33	2015	Infection as a comorbidity in a cohort of systemic lupus erythematosus patients from clinical immunology unit-centro hospitalar Do Porto	10.1136/annrheumdis-2015-eular.6427	Conference abstract	No	Replies and comments
34	2022	DIFFERENCES in the CLINICAL SPECTRUM of HAPLOINSUFFICIENCY of A20 (HA20) CASES DIAGNOSED during ADULTHOOD	10.1136/annrheumdis-2022-eular.3269	Conference abstract	No	Replies and comments
35	2021	PREGNANCY PLANNING IN NON-CRITERIA ANTIPHOSPHOLIPID SYNDROME	10.1093/rap/rkab067.021	Conference abstract	No	Replies and comments
36	2019	Management of difficult infections in SLE	10.1136/lupus-2019-la.9	Conference abstract	No	Replies and comments
37	2017	Tropical pyomyositis due to rare etiology: A short case series		Conference abstract	No	Replies and comments
38	2020	Successful treatment of cutaneous lupus erythematosus with tofacitinib	10.1111/bjd.18968	Conference abstract	No	Replies and comments
39	2022	Floats Like a Butterfly, Stings Like a Bee: Lupus Nephritis		Conference abstract	No	Replies and comments
40	2023	MANAGEMENT OF PAEDIATRIC LUPUS	10.1136/lupus-2023-la.12	Conference abstract	No	Replies and comments
41	2020	Systemic lupus erythematosus & parvovirus b19 infection-just a coincidence?.?		Conference abstract	No	Replies and comments
42	2015	How good a job are we Rheumatologists doing in screening for Hepatitis B and C before initiating Immuno-suppressive/s in SLE?		Conference abstract	No	Replies and comments
43	2019	How similar? An allergic reaction to the rituximab biosimilar	10.1093/rheumatology/kez110.033	Conference abstract	No	Replies and comments
44	2023	SYSTEMIC LUPUS ERYTHEMATOSUS WITH CEREBRAL HEMORRHAGE DUE TO AUTOIMMUNE ACQUIRED COAGULATION FXIII/13 FACTOR DEFICIENCY: A CASE STUDY AND LITERATURE REVIEW	10.1136/annrheumdis-2023-eular.651	Conference abstract	No	Replies and comments
45	2019	Pregnancy outcomes in women with systemic lupus erythematosus in a tertiary care hospital of Dhaka, Bangladesh		Conference abstract	No	Replies and comments
46	2017	Multiple cardiac manifestations of systemic lupus erythematosus	10.1093/ehjci/jex267	Conference abstract	No	Replies and comments
47	2022	DRUG-INDUCED LUPUS OR SYSTEMIC LUPUS ERYTHEMATOSUS AFTER EXPERIMENTAL COVID-19 THERAPY: DIFFICULTIES IN DIFFERENTIAL DIAGNOSIS	10.1136/lupus-2022-elm2022.189	Conference abstract	No	Replies and comments
48	2023	SYSTEMIC LUPUS ERYTHEMATOSUS INDUCED BY EXPERIMENTAL THERAPY WITH A COMBINATION OF MONOCLONAL ANTIBODIES AGAINST THE SARS-COV2 SURFACE S-PROTEIN	10.1136/lupus-2023-KCR.210	Conference abstract	No	Replies and comments
49	2023	MULTI -DISCIPLINARY APPROACH TO THROMBOTIC MICROANGIOPATHY IN LUPUS AND ANTIPHOSPHOLIPID SYNDROME	10.1002/jhm.13090	Conference abstract	No	Replies and comments
50	2022	EFFICACY OF OBINUTUZUMAB IN SYSTEMIC LUPUS ERYTHEMATOSUS PATIENTS WITH SECONDARY NON RESPONSE TO RITUXIMAB	10.1093/rheumatology/keac133.240	Conference abstract	No	Replies and comments
51	2022	Practice Patterns for Pneumocystis Jiroveci Pneumonia (PJP) Prophylaxis among Nephrologists and Rheumatologists-an International Survey Study		Conference abstract	No	Replies and comments
52	2017	Isolated acute lupus pneumonitis as the initial presentation of systemic lupus erythematosus in an 8-year-old girl		Conference abstract	No	Replies and comments
53	2013	Waterhouse-Friderichsen syndrome induced by meningococcal meningitis in young adult with SLE	10.1016/j.jns.2013.07.2422	Conference abstract	No	Replies and comments
54	2018	Hepatitis as the main initial manifestation of juvenile systemic lupus erythematosus (J SLE)-2 case reports		Conference abstract	No	Replies and comments
55	2012	Beware of the rub: Infliximab-induced systemic lupus erythematosus		Conference abstract	No	Replies and comments
56	2014	SLE and APS		Conference abstract	No	Replies and comments
57	2022	ACUTE PERICARDITIS in TIMES of COVID	10.1136/annrheumdis-2022-eular.5236	Conference abstract	No	Replies and comments
58	2021	P-23 SEROLOGICAL PROFILE OF HEPATITIS B AND C IN REUMATHOLOGIC PATIENTS IN USE OF IMMUNOSSUPRESSIVE THERAPY	10.1016/j.aohep.2021.100387	Conference abstract	No	Replies and comments
59	2018	Non-Hodgkin's lymphoma: The great masquerader for systemic lupus erythematosus		Conference abstract	No	Replies and comments
60	2018	Exosomes target renal tubular epithelial cells transferring inflammatory epstein-BARR virus-encoded small RNA (EBER1) in lupus nephritis patients	10.1136/lupus-2018-abstract.10	Conference abstract	No	Replies and comments
61	2023	AGAMMAGLOBULINEMIA IN A PATIENT WITH LUPUS		Conference abstract	No	Replies and comments
62	2013	Rituximab therapy in refractory macrophage activation syndrome secondary to sle	10.1093/rheumatology/ket197	Conference abstract	No	Replies and comments
63	2021	A case report on pleural effusion: A rare initial presentation of systemic lupus erythematosus with pseudo pseudo meigs syndrome	10.1164/ajrccm-conference.2021.203.1_MeetingAbstracts.A1943	Conference abstract	No	Replies and comments
64	2019	Systemic lupus erythematosus associated nonbullous neutrophilic dermatosis: A report of two cases	10.1111/bjd.17936	Conference abstract	No	Replies and comments
65	2019	Acute systolic heart failure as the initial presentation of systemic lupus erythematosus		Conference abstract	No	Replies and comments
66	2019	Systemic lupus erythematosus presenting as acute systolic heart failure	10.1136/jim-2018-000974.17	Conference abstract	No	Replies and comments
67	2020	Systemic lupus erythematosus presenting as toxic epidermal necrolysis		Conference abstract	No	Replies and comments
68	2017	Activated phosphoinositide 3-kinase syndrome (APDS): A diagnosis to be aware of	10.1007/s10875-017-0442-2	Conference abstract	No	Replies and comments
69	2017	Persistent chest pain in an adolescent-could be a bronchogenic cyst?		Conference abstract	No	Replies and comments
70	2013	The effect of maternal antimalarial intake during pregnancy on the risk of neonatal lupus		Conference abstract	No	Replies and comments
71	2022	POS-111 TWIN WITH LUPUS NEPHRITIS: THE TALE OF NEPHRECTOMY, IVF TWIN PREGNANCY LOSS AND MORE	10.1016/j.ekir.2022.01.123	Conference abstract	No	Replies and comments
72	2022	Pediatric neuropsychiatric systemic lupus erythematosus: Case series from a tertiary care center in Eastern India		Conference abstract	No	Replies and comments
73	2023	BETTER LATE THAN NEVER: DELAYED DIAGNOSIS OF PANCYTOPENIA		Conference abstract	No	Replies and comments
74	2019	W mortality in children with juvenile systemic lupus erythematosus in an argentine pediatric centre		Conference abstract	No	Replies and comments
75	2019	Ω mortality in children with juvenile systemic lupus erythematosus in an argentine pediatric centre		Conference abstract	No	Replies and comments
76	2018	Diffuse alveolar hemorrhage necessitating extracorporeal membrane oxygenation rescue therapy		Conference abstract	No	Replies and comments
77	2021	Paediatric SLE	10.1136/lupus-2021-la.20	Conference abstract	No	Replies and comments
78	2021	Mortality and survival in Argentinian lupus patients: A multicenter study		Conference abstract	No	Replies and comments
79	2019	Evidence-based treatment of SLE comorbidities	10.1136/lupus-2019-la.6	Conference abstract	No	Replies and comments
80	2020	Successful achievment of long-term complete remission of lupus nephritis in a patient with severe systemic lupus erythematosus and secondary infectious complicatoins	10.1093/ndt/gfaa142.P0327	Conference abstract	No	Replies and comments
81	2022	NEW-ONSET SYSTEMIC LUPUS ERYTHEMATOSUS FOLLOWING COVID-19 VACCINATION: A REPORT OF TWO CASES	10.1093/rheumatology/keac133.236	Conference abstract	No	Replies and comments
82	2017	Hydroxychloroquine induced phospholipidosis		Conference abstract	No	Replies and comments
83	2022	QTc Prolongation in Rheumatoid Arthritis and Systemic Lupus Erythematosus Patients Treated with Hydroxychloroquine-Preliminary Results from a Single Center Study		Conference abstract	No	Replies and comments
84	2017	Rituximab use in systemic lupus erythematosus (SLE): A 2 years retrospective analysis	10.1007/s11096-016-0404-4	Conference abstract	No	Replies and comments
85	2023	Antisynthetase Syndrome in the American Southwest	10.1164/ajrccm-conference.2023.A37	Conference abstract	No	Replies and comments
86	2012	Scalp infestation by Sarcoptes scabiei in systemic lupus erythematosus	10.1111/ajd.12007	Conference abstract	No	Replies and comments
87	2021	SHRINKING LUNG SYNDROME IN A FEMALE WITH SYSTEMIC LUPUS ERYTHEMATOSUS	10.1016/j.chest.2021.07.1859	Conference abstract	No	Replies and comments
88	2018	Swollen joints in lupus patient? there is more to this lupus flare	10.1136/jim-2017-000697.520	Conference abstract	No	Replies and comments
89	2011	Cytomegalovirus as trigger of systemic lupus erythematosus? A case report		Conference abstract	No	Replies and comments
90	2013	Does the infection risk in SLE patients increases after rituximab therapy?	10.1177/0961203313476777	Conference abstract	No	Replies and comments
91	2010	A case of lupus-induced pancreatitis		Conference abstract	No	Replies and comments
92	2016	Adherence to the international consensus quality indicators for longitudinal health maintenance and preventative care in a pediatric rheumatology clinic		Conference abstract	No	Replies and comments
93	2021	Severe acute polyradiculoneuritis revealing systemic lupus erythematosus	10.1016/j.jns.2021.118846	Conference abstract	No	Replies and comments
94	2020	Overlap syndrome of idiopathic inflammatory myopathy with juvenile systemic lupus erythematosus presenting with macrophage activation syndrome		Conference abstract	No	Replies and comments
95	2018	Good efficacy of antitumour necrosis factor alpha treatment in rhupus: One case report		Conference abstract	No	Replies and comments
96	2020	Epstein BARR virus blood replication increases during active systemic lupus erythematosus	10.1136/annrheumdis-2020-eular.734	Conference abstract	No	Replies and comments
97	2020	Clinical Characteristics and Impact of the COVID-19 Pandemic in Systemic Lupus Erythematosus Patients in a Spanish Tertiary Hospital		Conference abstract	No	Replies and comments
98	2013	A rare cause of thrombocytopenia in the elderly	10.1016/j.ejim.2013.08.453	Conference abstract	No	Replies and comments
99	2018	Reintroduction of DMARDS and biologics in pediatric rheumatology patients with histoplasmosis		Conference abstract	No	Replies and comments
100	2019	Reintroduction of DMARDS and biologics in pediatric rheumatology patients with histoplasmosis		Conference abstract	No	Replies and comments
101	2022	THE IMPORTANCE OF B CELLS IN OVERCOMING COVID-19 INFECTION IN COMMON VARIABLE IMMUNODEFICIENCY PATIENTS	10.1016/j.anai.2022.08.649	Conference abstract	No	Replies and comments
102	2023	Bleeding as the presenting sign for systemic lupus erythematosus	10.1016/S0002-9629(23)00056-3	Conference abstract	No	Replies and comments
103	2016	Parotid gland swelling in a patient with clinical features of systemic lupus erythematosus (SLE)		Conference abstract	No	Replies and comments
104	2018	A population-based study on mortality and the influence of medication use in 4356 patients with systemic lupus erythematosus and 21845 matched controls from the united kingdom	10.1136/lupus-2018-abstract.33	Conference abstract	No	Replies and comments
105	2016	Systemic multi-organ autoimmune disease of uncertain classification: Case report		Conference abstract	No	Replies and comments
106	2018	Hypogammaglobulinemia and infection risk in patients treated with rituximab		Conference abstract	No	Replies and comments
107	2020	Kikuchi fujimoto disease, is it sle?	10.1136/annrheumdis-2020-eular.5460	Conference abstract	No	Replies and comments
108	2015	Low gain ponderal in neonates: Do we always propose the same diagnosis? importance of early detection of congenital metabolics disorders	10.1515/jpm-2015-2003	Conference abstract	No	Replies and comments
109	2021	A Pediatric Case of Lupus Cerebellitis	10.1093/jnen/nlab042	Conference abstract	No	Replies and comments
110	2019	Childhood systemic lupus erythematous in the Western Australian population II: Management and outcomes		Conference abstract	No	Replies and comments
111	2020	Acute lupus pneumonitis as the initial presentation of systematic lupus erythematosus. A case report	10.1159/000508318	Conference abstract	No	Replies and comments
112	2021	Juvenile systemic lupus erytematosus experience of a tertiary hospital in South of Spain		Conference abstract	No	Replies and comments
113	2021	Clinical profile and outcome of childhood systemic lupus erythematosus in Visayas and Mindanao, Philippines		Conference abstract	No	Replies and comments
114	2021	27646 Hypocomplementemic urticarial vasculitis presenting with angioedema	10.1016/j.jaad.2021.06.647	Conference abstract	No	Replies and comments
115	2023	Porphyria Cutanea Tarda and Systemic Lupus Erythematosus: An Unusual Association in a Patient with Nephritic Syndrome		Conference abstract	No	Replies and comments
116	2017	Massive ascites in the absence of liver disease: A rare case of pseudo-pseudo Meigs' syndrome		Conference abstract	No	Replies and comments
117	2013	Monitoring of opportunistic virus infections in systemic lupus erythematosus		Conference abstract	No	Replies and comments
118	2018	Lupus anticoagulant is associated with thrombotic events in healthy carriers: Results from a prospective longitudinal study	10.1136/annrheumdis-2018-eular.5829	Conference abstract	No	Replies and comments
119	2009	Polyfunctional HIV-1 specific T cell responses are detectable during treatmentwith mycophenolic mofetil (MMF) in a sle patientwith HIV-1 infection	10.1002/eji.200990224	Conference abstract	No	Replies and comments
120	2021	Neuropsychiatric SLE	10.1136/lupus-2021-la.21	Conference abstract	No	Replies and comments
121	2016	An unusual case of crypotococcal pleural effusion	10.1016/j.chest.2016.08.124	Conference abstract	No	Replies and comments
122	2018	Autoimmune cytopenia in systemic lupus erythematosus: Experience of an internal medic	10.1136/lupus-2018-abstract.169	Conference abstract	No	Replies and comments
123	2014	Dancing lupus		Conference abstract	No	Replies and comments
124	2018	Guillain-barre syndrome as a rare initial presentation of systemic lupus erythematosus		Conference abstract	No	Replies and comments
125	2022	A RARE CASE OF MASSIVE RENAL VEIN HEMORRHAGE IN TRANSPLANT FOR LUPUS NEPHRITIS END-STAGE RENAL DISEASE	10.1016/j.chest.2022.08.540	Conference abstract	No	Replies and comments
126	2010	Diagnosis and treatment of alveolar echinococcosis of the liver in immunocompromised patients	10.1016/S0168-8278(10)61092-6	Conference abstract	No	Replies and comments
127	2019	Pregnancy outcomes in a long-term follow-up cohort of pediatric onset systemic lupus erythematosus (PSLE) at a tertiary care center in North-West India	10.1136/annrheumdis-2019-eular.7770	Conference abstract	No	Replies and comments
128	2009	Neisseria meningococcal meningitis in patient with compliment deficiency and Sjögren's Syndrome: A case report		Conference abstract	No	Replies and comments
129	2022	Epstein-BARR virus encephalitis-associated hemophagocytic lymphohistiocytosis in a patient with childhood-onset systemic lupus erythematosus: A case report		Conference abstract	No	Replies and comments
130	2011	Not all fever with lymphadenopathy is of infectious, malignant, or autoimmune etiology		Conference abstract	No	Replies and comments
131	2010	Efficacy and safety of hydroxychloroquine sulphate in chronic lymphocytic leukemia: Clinical trial experience in untreated patients		Conference abstract	No	Replies and comments
132	2017	An unusual case of lupus tubulointerstitial nephritis with acute kidney injury		Conference abstract	No	Replies and comments
133	2019	Mortality risk prediction in lupus patients complicating with invasive infection in the emergency department	10.1136/lupus-2019-lsm.134	Conference abstract	No	Replies and comments
134	2018	Low rates of immunizations in cohort of immunocompromised patients in an academic rheumatology practice		Conference abstract	No	Replies and comments
135	2022	POS-508 Management of proliferative lupus glomerulonephritis by Moroccan nephrologists	10.1016/j.ekir.2022.01.539	Conference abstract	No	Replies and comments
136	2015	Successful treatment of pyoderma gangrenosum with the interleukin-1 receptor antagonist anakinra: A case series of three patients	10.1111/bjd.13761	Conference abstract	No	Replies and comments
137	2021	LEFLUNOMIDE-INDUCED COLITIS IN IMMUNOSUPPRESSED PATIENT WITH SYSTEMIC LUPUS ERYTHEMATOSUS AND RHEUMATOID ARTHRITIS	10.1093/jcag/gwab002.196	Conference abstract	No	Replies and comments
138	2018	Misdiagnosis of pyoderma gangrenosum associated with systemic lupus erythematosus		Conference abstract	No	Replies and comments
139	2018	Case of two lupus patients with autoimmune hepatitis		Conference abstract	No	Replies and comments
140	2023	A CASE OF LUPUS ANTICOAGULANT HYPOPROTHROMBINEMIA SYNDROME IN AN 8 YEAR OLD CHILD	10.1002/pbc.30390	Conference abstract	No	Replies and comments
141	2022	Type 1 interferon pathway and Aicardi-Goutieres syndrome: A case report		Conference abstract	No	Replies and comments
142	2023	BULLOUS LEUKOCYTOCLASTIC VASCULITIS IN A PATIENT WITH KNOWN UNDIFFERENTIATED AUTOIMMUNE RHEUMATIC DISEASE		Conference abstract	No	Replies and comments
143	2022	PAEDIATRIC APS - CHILDREN ARE NOT JUST SMALL ADULTS	10.1093/rap/rkac066.004	Conference abstract	No	Replies and comments
144	2023	Indications, efficacy, and tolerance for rituximab in childhood-onset systemic lupus erythematosus: A retrospective study of the JIR cohort		Conference abstract	No	Replies and comments
145	2021	A rare diagnosis of lupus enteritis	10.14309/01.ajg.0000785416.73522.39	Conference abstract	No	Replies and comments
146	2017	Two cases of systemic lupus erythematosus presenting with liver involvement		Conference abstract	No	Replies and comments
147	2014	Cat scratches patient I scratch my head		Conference abstract	No	Replies and comments
148	2018	Porphyria cutanea tarda in a 7 year old	10.1016/j.ymgme.2017.12.430	Conference abstract	No	Replies and comments
149	2020	Covid-19 and SLE-what do we know today?	10.1136/lupus-2020-la.21	Conference abstract	No	Replies and comments
150	2011	Primary aseptic meningitis in systemic lupus erythematosus		Conference abstract	No	Replies and comments
151	2016	Hypereosinophilia and stroke as first presentation of SLE	10.3899/jrheum.160272	Conference abstract	No	Replies and comments
152	2023	RECOMMENDATIONS ON HANDLING MEDICINE SHORTAGE: LEARNING FROM HYDROXYCHLOROQUINE 2020 CRISIS FOR SLE PATIENTS	10.1136/annrheumdis-2023-eular.1357	Conference abstract	No	Replies and comments
153	2017	Unmasking a great imitator: Lupus pneumonitis		Conference abstract	No	Replies and comments
154	2022	PROFOUND PROTEINURIA IN A PEDIATRIC PATIENT WITH MEMBRANOUS NEPHROPATHY SECONDARY TO SYSTEMIC LUPUS ERYTHEMATOUS	10.1136/jim-2022-ERM.286	Conference abstract	No	Replies and comments
155	2022	Systemic Lupus Erythematosus (SLE) Flare Following Second Dose of mRNA COVID-19 Vaccine	10.1681/asn.2021050723	Conference abstract	No	Replies and comments
156	2014	Vancomycin-resistant meningitis complicating a patient undergoing plasmapheresis for presumed systemic lupus erythematosus-associated transverse myelitis	10.1002/jca.21314	Conference abstract	No	Replies and comments
157	2021	PERICARDIAL EFFUSION IN A MIDDLE AGED WOMAN AS INITIAL PRESENTATION OF SYSTEMIC LUPUS ERYTHEMATOSUS	10.1016/j.chest.2021.07.069	Conference abstract	No	Replies and comments
158	2020	Efficacy and Safety of a Combination of Thrombopoietin Receptor Agonist with an Immunosuppressant Therapy for the Management of Multirefractory Adult ITP: Results from a Retrospective, Multicenter, Observational Study	10.1182/blood-2020-143031	Conference abstract	No	Replies and comments
159	2021	Risk of COVID-19 hospitalization/mortality in patients with rheumatic disease treated with chloroquine/hydroxychloroquine or other conventional DMARDs in Italy: A large-scale nested casecontrol study	10.1002/pds.5306	Conference abstract	No	Replies and comments
160	2014	Analysis of the long-term safety of rituximab in patients with chronic inflammatory arthritis. observational study with 7 years follow-up	10.1136/annrheumdis-2014-eular.3495	Conference abstract	No	Replies and comments
161	2014	Safety of rituximab in patients with chronic inflammatory arthritis. Seven-year follow-up observational study		Conference abstract	No	Replies and comments
162	2017	Catastrophic skin necrosis associated with systemic lupus erythematosus, antiphospholipid syndrome and triple-positive antiphospholipid antibodies	10.1111/bjd.15384	Conference abstract	No	Replies and comments
163	2020	Lupus mastitis: The great mimmicker	10.1136/lupus-2020-eurolupus.200	Conference abstract	No	Replies and comments
164	2017	Arthritis and hydroxychloroquine are associated with decreased risk of macrophage activation syndrome among adults hospitalized with SLE		Conference abstract	No	Replies and comments
165	2021	A very rare presentation of oral invasive aspergillosis immediately post kidney transplant		Conference abstract	No	Replies and comments
166	2019	Acute lupus pneumonits: Atypical presentaton of prototypical disease		Conference abstract	No	Replies and comments
167	2023	Systemic lupus erythematosus cutaneous flare following COVID-19 vaccination: A case report		Conference abstract	No	Replies and comments
168	2016	Familial cold autoinflammatory syndrome and systemic lupus erythematosus: A puzzling association		Conference abstract	No	Replies and comments
169	2018	Management of systemic lupus erythemathosus in pregnancy		Conference abstract	No	Replies and comments
170	2020	A novel mutation in the C1qA gene in a toddler with C1q deficiency associated with monogenic lupus and recurrent infection		Conference abstract	No	Replies and comments
171	2018	Toxic epidermal necrolysis triggered by the use of hydroxychlorquine in a systemic lupus erythematosus patient		Conference abstract	No	Replies and comments
172	2018	Axonal motor and sensory acute neuropathy in systemic lupus erythematosus: Rare variant of Guillain-Barre syndrome: Case report		Conference abstract	No	Replies and comments
173	2023	WCN23-0892 LUPUS NEPHRITIS WITH THROMBOTIC MICROANGIOPATHY RESISTANT TO IMMUNOSUPPRESSION, CASE REPORT	10.1016/j.ekir.2023.02.173	Conference abstract	No	Replies and comments
174	2020	Catastrophic antiphospholipid syndrome with bilateral adrenal hemorrhage: A case report	10.1080/17843286.2019.1687975	Conference abstract	No	Replies and comments
175	2018	Reticular erythematous mucinosis associated with systemic lupus erythematosus: A case report		Conference abstract	No	Replies and comments
176	2018	Chorea as initial manifestation of systemic lupus erythematosus in a young man: Case report		Conference abstract	No	Replies and comments
177	2018	Pyoderma gangrenosum in a patient with rheumatoid arthritis and systemic lupus erythematosus		Conference abstract	No	Replies and comments
178	2012	A 51-year-old woman with anemia: The dangers of diagnostic momentum and transitions of care		Conference abstract	No	Replies and comments
179	2016	Systemic lupus erythematosus: Detailed anatomy of a cohort (follow-up for more than 35 years)		Conference abstract	No	Replies and comments
180	2023	Toxic epidermal necrolysis as a result of chlorthalidone and cyclophosphamide combination		Conference abstract	No	Replies and comments
181	2021	Hydroxichloroquine-induced steven johnson syndrome. A case report	10.1111/all.15095	Conference abstract	No	Replies and comments
182	2013	Safety of gardasil® vaccine in systemic lupus erythematosus		Conference abstract	No	Replies and comments
183	2018	Elevated serum procalcitonin at baseline correlates with reduced survival in patients with lupus myocarditis		Conference abstract	No	Replies and comments
184	2022	Importance of Renal Biopsy in the Current COVID-19 Era: Acute Phosphate Nephropathy in a Patient With COVID-19 and New Systemic		Conference abstract	No	Replies and comments
185	2020	Kikuchi-fujimoto disease associatedwith sjogren's syndrome Case report in guatemala		Conference abstract	No	Replies and comments
186	2013	Complete complement C3 deficiency and hypogammaglobulinemia associated with recurrent leukoclastic vasculitis	10.1007/s10875-013-9935-9	Conference abstract	No	Replies and comments
187	2023	EFFICACY AND SAFETY OF BELIMUMAB IN ADULTS WITH CHILDHOOD-ONSET SYSTEMIC LUPUS ERYTHEMATOSUS: PRELIMINARY RESULTS FROM A PROSPECTIVE OBSERVATIONAL STUDY	10.1136/annrheumdis-2023-eular.5470	Conference abstract	No	Replies and comments
188	2021	Unravelling SLE in a young male child	10.1093/rheumatology/keab722.073	Conference abstract	No	Replies and comments
189	2018	A case of amyopathic dermatomyositis (anti-MDA 5 disease) with pulmonary fibrosis and features of lupus, without evidence of malignancy		Conference abstract	No	Replies and comments
190	2023	PULMONARY FIBROSIS AS A PRESENTATION OF ELDERLY-ONSET SYSTEMIC LUPUS ERYTHEMATOSUS AFTER A COVID-19 INFECTION IN THE PHILIPPINES	10.1016/j.chest.2023.07.2132	Conference abstract	No	Replies and comments
191	2019	Amyloidosis in a patient with systemic lupus erythematosus and secondary antiphospholipid syndrome: A rare association		Conference abstract	No	Replies and comments
192	2017	A case of presumed infection with bordetella bronchiseptica in an immunocompromised human subject	10.1164/ajrccmconference.2017.C44	Conference abstract	No	Replies and comments
193	2023	MANAGEMENT OF MUSCULOSKELETAL INVOLVEMENT IN SLE	10.1136/lupus-2023-la.18	Conference abstract	No	Replies and comments
194	2020	Deep brain stimulation in two patients with immunosuppressive therapy	10.1002/mds.28268	Conference abstract	No	Replies and comments
195	2021	Predictors of chloroquine and derivates treatment involving ocular toxicity: Results from a cohort	10.1136/annrheumdis-2021-eular.3278	Conference abstract	No	Replies and comments
196	2021	COVID-19 across rheumatology: A bibliometric study	10.1136/annrheumdis-2021-eular.734	Conference abstract	No	Replies and comments
197	2011	Don't forget to tap in toally our resources: Investigation into the etiology of pleural and pericardial effusions in a patient with connective tissue disease	10.1007/s11606-011-1730-9	Conference abstract	No	Replies and comments
198	2023	LONG-TERM HYDROXYCHLOROQUINE AND ITS ASSOCIATION WITH COVID-19 INFECTION, A COHORT STUDY FROM A SOUTH AMERICAN HOSPITAL	10.1097/RHU.0000000000001986	Conference abstract	No	Replies and comments
199	2013	Kikuchi-fujimoto disease: Features and outcome of 91 patients in france		Conference abstract	No	Replies and comments
200	2023	A RARE POST-INFECTIOUS RASH: PITYRIASIS RUBRA PILARIS AFTER COVID-19 INFECTION		Conference abstract	No	Replies and comments
201	2012	Not crying wolf: An atypical manifestation of systemic lupus erythematosus		Conference abstract	No	Replies and comments
202	2012	Systemic lupus erythematosus (SLE) at the Kenyatta National Hospital	10.1111/j.1756-185X.2012.01787.x	Conference abstract	No	Replies and comments
203	2021	Impact of COVID-19 on patients with rheumatic diseases: Experience of the department of rheumatology of the university hospital of IBN rochd of casablanca	10.1136/annrheumdis-2021-eular.2744	Conference abstract	No	Replies and comments
204	2020	Prevalence of Hydroxychloroquine and Chloroquine Side Effects in Rheumatology Patients: A Retrospective Survey of 115 Cases		Conference abstract	No	Replies and comments
205	2022	JUVENILE SYSTEMIC LUPUS ERYTHEMATOSUS: ABOUT A SERIES OF 35 CASES	10.1093/rheumatology/keac496.041	Conference abstract	No	Replies and comments
206	2022	A PHYSICAL EXERCISE PROGRAM for the MANAGEMENT of FATIGUE in SYSTEMIC LUPUS ERYTHEMATOSUS (SLE) at the TIME of PANDEMIC: A PILOT STUDY	10.1136/annrheumdis-2022-eular.2422	Conference abstract	No	Replies and comments
207	2012	Infliximab induced systemic lupus erythematosus: A case report	10.1002/ibd.23058	Conference abstract	No	Replies and comments
208	2022	Subacute cutaneous lupus erythematosus after COVID-19 vaccination	10.1111/bjd.21608	Conference abstract	No	Replies and comments
209	2023	COLD AGGLUTININ-INDUCED HEMOLYTIC ANEMIA IN AN ADOLESCENT WITH OVERLAP SYNDROME	10.1177/10815589221142328	Conference abstract	No	Replies and comments
210	2019	An atypical presentation ofatypical pneumonia: Legionella causing guillain-barre syndrome		Conference abstract	No	Replies and comments
211	2021	Prevalence and outcomes of COVID-19 infection among patients with autoimmune disease -single center experience		Conference abstract	No	Replies and comments
212	2023	Risk factors for moderate to severe COVID-19 infection in systemic lupus erythematosus		Conference abstract	No	Replies and comments
213	2015	Observations of progressive multifocal leukoencephalopathy (PML) in patients with systemic lupus erythematosus (SLE): Systematic literature review	10.1002/pds.3838	Conference abstract	No	Replies and comments
214	2016	Mixed connective tissue disease in Saudi child with oral manifestations	10.1111/odi.12560	Conference abstract	No	Replies and comments
215	2021	COVID-19 in systematic lupus erythematosus patient receiving long-term hydroxychloroquine treatment: Three case reports		Conference abstract	No	Replies and comments
216	2021	P-106 COVID-19 PRESENTATION AND OUTCOMES IN 33 PATIENTS WITH AUTOIMMUNE HEPATITIS	10.1016/j.aohep.2021.100466	Conference abstract	No	Replies and comments
217	2016	Tubercular sepsis in systemic lupus erythematosus: An uncommon complication		Conference abstract	No	Replies and comments
218	2022	A Med-peds Approach to Acute Abdominal Pain in Pediatric Lupus		Conference abstract	No	Replies and comments
219	2023	COEXISTING SICKLE CELL DISEASE AND AUTOIMMUNE DISEASES AMONG NIGERIAN CHILDREN	10.1093/rheumatology/kead323.034	Conference abstract	No	Replies and comments
220	2013	Oral candidiasis in systemic lupus erythematosus		Conference abstract	No	Replies and comments
221	2019	2019 update of the eular recommendations for the management of systemic lupus erythematosus	10.1136/annrheumdis-2019-eular.3117	Conference abstract	No	Replies and comments
222	2019	Update on eular recommendations for the management of SLE	10.1136/annrheumdis-2019-eular.8473	Conference abstract	No	Replies and comments
223	2022	CYSTIC LUNG DISEASE IN A YOUNG MALE WITH SYSTEMIC LUPUS ERYTHEMATOSUS	10.1016/j.chest.2022.08.2238	Conference abstract	No	Replies and comments
224	2020	Porphyria cutanea tarda: A multifactorial disorder	10.1097/DAD.0000000000001677	Conference abstract	No	Replies and comments
225	2020	A rare case of mixed type autoimmune hemolytic anemia in a 15-years old adolescent-don't always blame lupus		Conference abstract	No	Replies and comments
226	2012	Systemic lupus erythematous induced non-ischemic cardiomyopathy		Conference abstract	No	Replies and comments
227	2009	The case of the disappearing ANA: Development of CVID in a patient with SLE and APLS		Conference abstract	No	Replies and comments
228	2016	Blistering skin eruptions in a filipino with lupus nephritis		Conference abstract	No	Replies and comments
229	2014	Risk of high-grade cervical dysplasia and cervical cancer in women with systemic lupus erythematosus on immunosuppressive drugs		Conference abstract	No	Replies and comments
230	2017	Association between hydroxychloroquine nonadherence and adverse outcomes among patients with systemic lupus erythematosus		Conference abstract	No	Replies and comments
231	2023	LATE-ONSET SYSTEMIC LUPUS ERYTHEMATOSUS: LUPUS NEPHRITIS AS PRIMARY PRESENTATION	10.1159/000532122	Conference abstract	No	Replies and comments
232	2011	Acute and severe Libman-Sacks endocarditis-report of three cases		Conference abstract	No	Replies and comments
233	2020	COVID-19 in Patients with Systemic Lupus Erythematosus		Conference abstract	No	Replies and comments
234	2023	PSEUDO-PSEUDO MEIGS SYNDROME OR TJALMA SYNDROME: AN INITIAL PRESENTATION IN A YOUNG FEMALE WITH SYSTEMIC LUPUS ERYTHEMATOSUS	10.1136/lupus-2023-KCR.166	Conference abstract	No	Replies and comments
235	2018	Myocarditis in a patient with nephrotic syndrome	10.1080/17843286.2018.1542267	Conference abstract	No	Replies and comments
236	2023	A RARE CASE OF GENITAL ULCERATION IN AN EMBARRASSED TEENAGER	10.1136/sextrans-BASHH-2023.163	Conference abstract	No	Replies and comments
237	2018	Mastitis-induced anti phospholipid antibody syn-dromein ayoung woman with lupus		Conference abstract	No	Replies and comments
238	2021	A case of proliferative and membranous lupus nephritiscomplicated by cryoglobulin-like hyaline thrombi	10.1542/peds.147.3-MeetingAbstract.612-a	Conference abstract	No	Replies and comments
239	2014	Retrospective study of the causes of hospitalizations and mortality of rheumatological inpatients in singapore general hospital over 10 years	10.1136/annrheumdis-2014-eular.2029	Conference abstract	No	Replies and comments
240	2023	Antiphospholipid syndrome in a newborn: Case report in a patient with neonatal lupus, IGG and IGA antibodies and multiple thrombotic events		Conference abstract	No	Replies and comments
241	2019	Case of two lupus patients with autoimmune hepatitis	10.1007/s12072-019-09936-5	Conference abstract	No	Replies and comments
242	2017	Atypical mycobacterial infection masquerading as erythema nodosum and vasculitis in a teenager with systemic lupus erythematosus	10.1111/pde.13196	Conference abstract	No	Replies and comments
243	2021	Severe acute respiratory syndrome coronavirus-2 (SARS-CoV-2) antibody isotypes in systemic lupus erythematosus patients prior to vaccination: Associations with disease activity, anti-nuclear antibodies, and ongoing pharmacotherapy during the first year of the pandemic	10.1080/03009742.2021.1951065	Conference abstract	No	Replies and comments
244	2019	Challenges in lupus nephritis	10.1136/lupus-2019-la.11	Conference abstract	No	Replies and comments
245	2020	Clinical trials with IFN blockers	10.1136/lupus-2020-eurolupus.9	Conference abstract	No	Replies and comments
246	2020	Treatment of SLE with the immunoproteasome inhibitor KZR-616: Results from the first 4 cohorts of the mission study, an open-label phase 1b dose escalation trial	10.1136/annrheumdis-2020-eular.2700	Conference abstract	No	Replies and comments
247	2023	A RARE CASE OF SHRINKING LUNG SYNDROME IN SYSTEMIC LUPUS ERYTHEMATOSUS/SJOGREN'S SYNDROME OVERLAP	10.1016/j.chest.2023.07.3569	Conference abstract	No	Replies and comments
248	2022	GLUCOCORTICOIDS' TREATMENT IMPAIRS the MEDIUM-TERM IMMUNOGENIC RESPONSE to SARS-COV-2 MRNA VACCINES in SYSTEMIC LUPUS ERYTHEMATOSUS PATIENTS	10.1136/annrheumdis-2022-eular.2568	Conference abstract	No	Replies and comments
249	2023	Chilblain lupus erythematosus associated with systemic lupus erythematosus: A classic diagnosis in a current epidemiological context	10.1111/pde.15301	Conference abstract	No	Replies and comments
250	2015	Cold subcutaneous abscesses as the first manifestation of Coccidioides immitis infection in an immunocompromised host		Conference abstract	No	Replies and comments
251	2022	The Diagnostic Challenge of Systemic Lupus Erythematosus	10.1164/ajrccm-conference.2022.205.1_MeetingAbstracts.A4273	Conference abstract	No	Replies and comments
252	2016	Alternating activated prothrombin complex concentrate and recombinant activated factor VII in the successful treatment of patients with acquired hemophilia A		Conference abstract	No	Replies and comments
253	2014	Longterm outcomes of children born to mothers with sle exposed to hydroxychloroquine in pregnancy	10.1093/rheumatology/keu095.004	Conference abstract	No	Replies and comments
254	2022	Unilateral cutaneous sarcoidosis of the radiotherapy field after breast cancer	10.1111/bjd.21131	Conference abstract	No	Replies and comments
255	2022	Improving Eye Screening Compliance in Patients Taking Hydroxychloroquine in a Community Hospital Setting		Conference abstract	No	Replies and comments
256	2014	A case report of Norwegian scabies in systemic lupus erythematosus		Conference abstract	No	Replies and comments
257	2013	Rituximab for refractory lupus cerebritis with status epilepticus		Conference abstract	No	Replies and comments
258	2021	Parvovirus B19 infection causing vasculitisand hypocomplementemia	10.1093/rheumatology/keab247.031	Conference abstract	No	Replies and comments
259	2023	DIAGNOSTIC CHALLENGES IN A PREGNANT PATIENT WITH SLE AND SYSTEMIC SCLEROSIS OVERLAP-PREECLAMPSIA, ACTIVE LUPUS NEPHRITIS OR RENAL CRISIS?	10.1136/annrheumdis-2023-eular.1009	Conference abstract	No	Replies and comments
260	2016	Gastrointestinal tract histologic findings in patients with systemic lupus erythematosus	10.1038/labinvest.2016.9	Conference abstract	No	Replies and comments
261	2023	Linear cutaneous lupus erythematous in a twenty months old child		Conference abstract	No	Replies and comments
262	2019	A conundrum: primary angiitis of the central nervous system associated with kikuchi-fujimoto disease and undifferentiated connective tissue disease	10.1093/rheumatology/kez108.022	Conference abstract	No	Replies and comments
263	2021	Clinical outcomes in a cohort of Puerto Ricans with systemic lupus erythematosus after SARS CoV-2 infection		Conference abstract	No	Replies and comments
264	2020	Acne necrotica (Necrotizing Lymphocytic Folliculitis): A varioliformis case report		Conference abstract	No	Replies and comments
265	2019	Lupus nephritis: A retrospective longitudinal study looking for chronic renal disease associated factors, from three South-European cohorts of patients in follow-up since 2000	10.1136/annrheumdis-2019-eular.5497	Conference abstract	No	Replies and comments
266	2019	Analysis of rituximab off-label use	10.1136/ejhpharm-2019-eahpconf.563	Conference abstract	No	Replies and comments
267	2020	Incidences of adverse effects and disease flare due to pneumocystis pneumonia prophylaxis with trimethoprim/ sulfamethoxazole in systemic lupus erythematosus patients	10.1136/annrheumdis-2020-eular.4551	Conference abstract	No	Replies and comments
268	2015	Inhibition of lactate dehydrogenase isozymes blocked cell proliferation	10.1091/mbc.E15-09-0674	Conference abstract	No	Replies and comments
269	2020	ACHY BREAKY HEART	10.1016/j.chest.2020.08.209	Conference abstract	No	Replies and comments
270	2018	An uncommon cause of fever of unknown origin		Conference abstract	No	Replies and comments
271	2014	Long-term outcomes in childhood-onset systemic lupus erythematosus: Preliminary results of the CHILL-NL study		Conference abstract	No	Replies and comments
272	2020	Cytomegalovirus and histoplasma infection in a patient with systemic lupus erythematosus: A case reportand images		Conference abstract	No	Replies and comments
273	2023	Systemic lupus erythematosus in a 36-year old Filipino male after SARS-COV- 2 vaccination		Conference abstract	No	Replies and comments
274	2018	Histiocytic necrotizing lymphadenitis, a benign mimic of lymphoma presenting with B symptoms	10.1182/blood-2018-99-118826	Conference abstract	No	Replies and comments
275	2015	Cronkhite-Canada syndrome: Complete endoscopic resolution of polyposis with immunosuppression		Conference abstract	No	Replies and comments
276	2022	A CASE OF KIKUCHI-FUJIMOTO DISEASE TRIGGERED BY AN EPISODE OF BACTERIAL CELLULITIS, ASSOCIATED WITH FEATURES OF SLE	10.1093/rap/rkac067.013	Conference abstract	No	Replies and comments
277	2018	Libman sacks endocarditis in pediatric systemic lupus erythematosus: Clinical features and complications		Conference abstract	No	Replies and comments
278	2010	Regenerative nodular hyperplasia of the liver in systemic lupus erythematosus: Case report and review of the literature		Conference abstract	No	Replies and comments
279	2022	SYSTEMIC LUPUS ERYTHEMATOSUS AND INFECTIOUS COMPLICATIONS: A PEDIATRIC CASE REPORT	10.1093/rheumatology/keac496.087	Conference abstract	No	Replies and comments
280	2017	Case report of pathognomonic findings of severe colchicine effect in the esophagus, a rarely reported site of colchicine effect	10.1038/ajg.2017.315	Conference abstract	No	Replies and comments
281	2019	When and how to escalate therapy in an impending flare	10.1136/lupus-2019-la.19	Conference abstract	No	Replies and comments
282	2021	Clinical science highlights that are transforming treatment	10.1136/lupus-2021-la.28	Conference abstract	No	Replies and comments
283	2009	Systemic lupus erythematosus (SLE) and menopause	10.1097/gme.0b013e3181c02a50	Conference abstract	No	Replies and comments
284	2021	Identifying COVID-19 infection rates and outcomes in patients with systemic lupus erythematosus		Conference abstract	No	Replies and comments
285	2017	Systemic lupus erythematosus presentingwith leukocytoclastic vasculitis and macrophage activation syndrome	10.1111/pde.13195	Conference abstract	No	Replies and comments
286	2023	ANA-NEGATIVE LUPUS PRESENTING WITH SEGMENTAL HYALINIZING VASCULITIS AND VALVULAR HEART DISEASE A RARE CASE REPORT	10.1136/lupus-2023-KCR.178	Conference abstract	No	Replies and comments
287	2021	SARS-CoV-2 infection in two patients with juvenile lupus	10.1093/rheumatology/keab722.068	Conference abstract	No	Replies and comments
288	2017	Acute lupus pneumonitis as a precursor to shrinking lung syndrome		Conference abstract	No	Replies and comments
289	2021	Asymptomatic SARS-COV-2 seropositivity: patients with childhood onset rheumatic diseases versus healthy children		Conference abstract	No	Replies and comments
290	2013	Lymphoablation including B cell depletion and autologous hematopoietic stem cell transplantation leads to long remissions in treatment-resistant systemic lupus erythematosus patients		Conference abstract	No	Replies and comments
291	2020	Therapeutic targets and quality indicators in systemic lupus erythematosus (SLE), defined according to the 2019 update of the EULAR recommendations: Data from the “attikon“ lupus cohort	10.1136/annrheumdis-2020-eular.6255	Conference abstract	No	Replies and comments
292	2021	The safety of hydroxychloroquine in paediatric populations: Analysis of worldwide pharmacovigilance reports	10.1111/bcp.14639	Conference abstract	No	Replies and comments
293	2019	Systemic lupus erythematosus patient presenting with pyoderma gangrenosum	10.1136/jim-2018-000974.578	Conference abstract	No	Replies and comments
294	2013	Coincidence of Graves disease and Sjögren syndrome in a 16-year-old girl		Conference abstract	No	Replies and comments
295	2021	Recurrent oral ulcers in pediatric age, a diagnostic challenge	10.1111/pde.14594	Conference abstract	No	Replies and comments
296	2022	Association of Hydroxychloroquine with the Incidence of Infectious Disease in Systemic Lupus Erythematosus: Data from the LUNA Registry		Conference abstract	No	Replies and comments
297	2020	Moraxella catarrhalis infectious arthritis as an inaugural event in the diagnosis of systemic lupus erythematosus	10.1136/jim-2020-SRM.60	Conference abstract	No	Replies and comments
298	2022	DIAGNOSIS SPROUTING FROM A CSF SAMPLE: A CASE OF LISTERIA MENINGITIS IN A MIDDLE- AGED ADULT		Conference abstract	No	Replies and comments
299	2021	Etanercept-induced systemic lupus erythematosus in a patient with rheumatoid arthritis		Conference abstract	No	Replies and comments
300	2016	An inside out look at intestinal angioedema	10.1038/ajg.2016.392	Conference abstract	No	Replies and comments
301	2018	Erythema nodosum as initial presentation of systemic lupus erythematosus		Conference abstract	No	Replies and comments
302	2016	Incidence and risk analysis of osteomyelitis in systemic lupus erythematosus patients: A nationwide cohort study	10.1136/annrheumdis-2016-eular.4125	Conference abstract	No	Replies and comments
303	2016	The paradox of autoimmunity and immunodeficiency		Conference abstract	No	Replies and comments
304	2022	SEPTIC ARTHRITIS CAUSED BY MYCOPLASMA HOMINIS IN A PATIENT WITH SYSTEMIC LUPUS ERYTHEMATOSUS	10.1093/rheumatology/keac133.038	Conference abstract	No	Replies and comments
305	2010	Chronic Q Fever infection mimicking systemic lupus erythematosus	10.1093/rheumatology/keq713	Conference abstract	No	Replies and comments
306	2010	Postpartum presentation of kikuchi syndrome coincident with the onset of systemic lupus erythematosus in awoman with rash, fever, and cervical lymphadenopathy		Conference abstract	No	Replies and comments
307	2021	Follow-up in a multidisciplinary unit improves pregnancy outcome in inflammatory arthropaties on biological therapy	10.1136/annrheumdis-2021-eular.715	Conference abstract	No	Replies and comments
308	2021	NEUROPSYCHIATRIC SYSTEMIC LUPUS ERYTHEMATOSUS: A NOVEL APPROACH TO REFRACTORY DISEASE	10.1016/j.chest.2021.07.866	Conference abstract	No	Replies and comments
309	2023	Hydroxychloroquine desensitization improves the retention rate for patients with Systemic lupus erythematosus 356 cases analysis in Japan Impact of the COVID-19 pandemic on patients with rheumatological disorders: A single centre study in Sri Lanka		Conference abstract	No	Replies and comments
310	2020	How to optimize use of glucocorticoids in SLE	10.1136/lupus-2020-eurolupus.2	Conference abstract	No	Replies and comments
311	2018	A case of a 30-year-old woman with systemic lupus erythematosus initially manifesting as lupus panniculitis	10.1016/j.jaad.2018.05.061	Conference abstract	No	Replies and comments
312	2022	VERY EARLY ONSET OF SYSTEMIC LUPUS ERYTHEMATOSUS	10.1007/s00467-022-05630-1	Conference abstract	No	Replies and comments
313	2020	The utility of hydroxychloroquine (HCQ) therapy for two years as a sparing corticosteroid agency in patients with systemic lupus erythematosus (SLE)	10.1136/annrheumdis-2020-eular.5277	Conference abstract	No	Replies and comments
314	2016	Experience of anti-BLYS therapy in patients with systemic lupus erythematosus in Kazakhstan		Conference abstract	No	Replies and comments
315	2019	Clinical features in cohort of patients with systemic lupus erythematosus in Kazakhstan	10.1136/annrheumdis-2019-eular.5475	Conference abstract	No	Replies and comments
316	2016	False positive cerebrospinal fluid cryptococcus antigen in libman sacks endocarditis		Conference abstract	No	Replies and comments
317	2019	Experience in the usual practice of patients with inflammatory myopathies at the donostia university hospital	10.1136/annrheumdis-2019-eular.5946	Conference abstract	No	Replies and comments
318	2017	C1Q-deficiency lupus treated successfully with fresh frozen plasma in a sibling pair: First description of this novel therapy in paediatric patients		Conference abstract	No	Replies and comments
319	2021	DIFFUSE RECURRENT RESPIRATORY PAPILLOMATOSIS AFTER IMMUNOSUPRESSIVE THERAPY	10.1016/j.chest.2021.07.299	Conference abstract	No	Replies and comments
320	2020	HIV infection masquerading as connective tissue disease	10.1093/rap/rkaa052.025	Conference abstract	No	Replies and comments
321	2019	Rare on rare: A simultaneous presentation of SLE and PBC	10.14309/01.ajg.0000598952.00340.eb	Conference abstract	No	Replies and comments
322	2021	MANAGING RELAPSING AND REFRACTORY LUPUS NEPHRITIS IN JUVENILE SYSTEMIC LUPUS ERYTHEMATOSUS: A CASE REPORT	10.1093/rap/rkab067.006	Conference abstract	No	Replies and comments
323	2016	Herpes Zoster (HZ) infection in systemic lupus erythematosus (SLE) patients in Putrajaya Hospital		Conference abstract	No	Replies and comments
324	2018	Constrictive pericarditis as the first presentation of systemic lupus erythematosus: A case report and literature review	10.1136/lupus-2018-abstract.225	Conference abstract	No	Replies and comments
325	2016	A case of SLE complicated with renal tuberculosis		Conference abstract	No	Replies and comments
326	2018	Regulation of neutrophil activation in systemic lupus erythematosus		Conference abstract	No	Replies and comments
327	2020	A silent wolf in the room		Conference abstract	No	Replies and comments
328	2020	Coronary conundrum: Acute myocardial infarction as initial presentation of catastrophic antiphospholipid syndrome		Conference abstract	No	Replies and comments
329	2022	PROGRESSIVE MULTIFOCAL LEUKOENCEPHALOPATHY in A PATIENT with A BACKGROUND of LUPUS NEPHRITIS and CEREBRAL LUPUS	10.1136/annrheumdis-2022-eular.1728	Conference abstract	No	Replies and comments
330	2022	COMPARATIVE RISKS OF INFECTION WITH BELIMUMAB VERSUS ORAL IMMUNOSUPPRESSANTS IN PATIENTS WITH NON-RENAL SYSTEMIC LUPUS ERYTHEMATOSUS	10.1136/lupus-2022-lupus21century.99	Conference abstract	No	Replies and comments
331	2018	Clot crisis: A case of bilateral central retinal artery occlusion from catastrophic antiphospholipid syndrome		Conference abstract	No	Replies and comments
332	2023	PT9 Harnessing the Potential of Natural-Language Processing and Interconnected Data Streams for Complex Diseases in the Hospital Setting: Lupus Case Study in France (LUPUS REAL)	10.1016/j.jval.2023.09.2993	Conference abstract	No	Replies and comments
333	2022	APHTHOUS GENITAL ULCERS: AN UNCOMMON MANIFESTATION OF NEW-ONSET SYSTEMIC LUPUS ERYTHEMATOSUS (SLE)		Conference abstract	No	Replies and comments
334	2022	SAFETY and EFFICACY of RITUXIMAB in PATIENTS with JUVENILE SYSTEMIC LUPUS ERYTHEMATOSUS: The PRELIMINARY DATA of RETROSPECTIVE COHORT STUDY	10.1136/annrheumdis-2022-eular.4061	Conference abstract	No	Replies and comments
335	2019	Etanercept-induced lupus-like syndrome in the boy with idiopathic dermatomyositis or delayed manifestation of systemic lupus erythematosus?	10.1136/annrheumdis-2019-eular.4752	Conference abstract	No	Replies and comments
336	2021	An unusual case of systemic lupus erythematosus with Sjögren syndrome and recurring episodes of macrophage activation syndrome in a boy - difficulties to diagnose, difficulties to treat		Conference abstract	No	Replies and comments
337	2022	COVID-19 in pediatric patients with rheumatic diseases and the history of macrophage activation syndrome: Retrospective single center study		Conference abstract	No	Replies and comments
338	2022	SINGLE CENTER REAL-LIFE PRACTICE of BIOLOGICAL THERAPY in SYSTEMIC LUPUS ERYTHEMATOSUS with JUVENILE ONSET	10.1136/annrheumdis-2022-eular.2145	Conference abstract	No	Replies and comments
339	2023	Simultaneous manifestation of systemic lupus erythematosus and type 1 diabetes in girl with mutation in gene RPP38: Case report		Conference abstract	No	Replies and comments
340	2014	Clinical manifestations and outcomes of patients from the singapore sjogren's syndrome study		Conference abstract	No	Replies and comments
341	2012	Hypocomplementemic urticarial vasculitis with eosinophilic infiltrates	10.1016/j.anai.2012.09.018	Conference abstract	No	Replies and comments
342	2023	COVID-19 PANDEMIC AND SYSTEMIC INFLAMMATORY RHEUMATIC DISEASES: OUR EXPERIENCE IN DAKAR, SENEGAL (SUB-SAHARAN AFRICA)	10.1136/annrheumdis-2023-eular.6175	Conference abstract	No	Replies and comments
343	2023	SARS-COV-2 ANTIBODY FORMATION AFTER COVID-19 VACCINATION IN SLE PATIENTS TREATED WITH BELIMUMAB: SINGLE-CENTER PROSPECTIVE OBSERVATIONAL STUDY	10.1136/lupus-2023-KCR.251	Conference abstract	No	Replies and comments
344	2021	Hearts aflame myopericarditis with cardiac tamponade a rare initial presentation of systemic lupus erythematosus	10.1007/s11606-021-06830-5	Conference abstract	No	Replies and comments
345	2021	Prevalence of ocular diseases in patients with systemic lupus erythematosus: A retrospective observational study in a tertiary hospital in Taiwan	10.1136/annrheumdis-2021-eular.3746	Conference abstract	No	Replies and comments
346	2023	Liver Transplantation in a Patient with Systemic Lupus Erythematosus and Liver Failure	10.3899/jrheum.2023-0216	Conference abstract	No	Replies and comments
347	2014	A case of systemic lupus erythematosus and refractory bilateral pleural effusion and review of the literature		Conference abstract	No	Replies and comments
348	2023	Immunological examination of patients with rheumatological involvement after Covid-19 infection		Conference abstract	No	Replies and comments
349	2021	COVID-19 in patients with rheumatic diseases: Survey-based assessment of the risk of hospitalization	10.1136/annrheumdis-2021-eular.4065	Conference abstract	No	Replies and comments
350	2022	Case report: Unusual presentation of lupus cystitis in systemic lupus erythematosus	10.1111/bju.15908	Conference abstract	No	Replies and comments
351	2023	INTRA CRANIAL HYPERTENSION IN JUVENILE NEUROLUPUS	10.1093/rheumatology/kead323.032	Conference abstract	No	Replies and comments
352	2021	Lactic acidosis due to gastrointestinal beriberi disease	10.1097/01.ccm.0000728216.60495.86	Conference abstract	No	Replies and comments
353	2011	Hepatitis B vaccination in juvenile systemic lupus erythematosus		Conference abstract	No	Replies and comments
354	2019	BK polyomavirus viremia and viruria in patients with autoimmune connective tissue diseases: Impact of immunosuppressants		Conference abstract	No	Replies and comments
355	2019	PHAGEIN APPENDICITIS: A CASE OF HEMOPHAGOCYTIC LYMPHOHISTIOCYTOSIS PRESENTING AS ACUTE APPENDICITIS	10.1016/j.chest.2019.08.2019	Conference abstract	No	Replies and comments
356	2020	153 Do Hydroxychloroquine, Disease-Modifying Antirheumatic Agents or Steroids, Serve to Prevent COVID-19 Infection?	10.1016/j.annemergmed.2020.09.165	Conference abstract	No	Replies and comments
357	2021	MALIGNANCY IN ANTIPHOSPHOLIPID SYNDROME: A CATASTROPHE	10.1093/rap/rkab067.023	Conference abstract	No	Replies and comments
358	2020	COVID-19 Infections May Increase the Risk of SLE Flares		Conference abstract	No	Replies and comments
359	2019	Unusual presentations for lupus: From occular oddities to cauda equina nerve root enhancement		Conference abstract	No	Replies and comments
360	2021	LEFT VENTRICULAR NONCOMPACTION: ISOLATED OR ASSOCIATED?	10.1016/S0735-1097(21)03643-3	Conference abstract	No	Replies and comments
361	2019	PULMONARY HYPERTENSION IN SICKLE CELL DISEASE: LOOKING BEYOND THE USUAL SUSPECT	10.1016/j.chest.2019.08.516	Conference abstract	No	Replies and comments
362	2020	Pyrexia unknown origin in a newly diagnosed systemic lupus erythematosus (SLE) patient-a case report		Conference abstract	No	Replies and comments
363	2020	Primaryantiphospholipid syndrome (paps) such as cutaneous thrombotic manifestation and diffuse alveolar hemorrhage, case report		Conference abstract	No	Replies and comments
364	2022	An Unusual Case of CLIPPERS		Conference abstract	No	Replies and comments
365	2020	Actual medication usage of patients with juvenile onset systemic lupus erythematosus using Japanese health insurance database	10.1002/art.41304	Conference abstract	No	Replies and comments
366	2021	Coexistence of systemic lupus erythematosus and rasmussen's encephalitis in a 8 year-old child		Conference abstract	No	Replies and comments
367	2015	Echinocandin resistant Candida parapsilosis bioprosthetic valve endocarditis successfully treated with combined medical and surgical treatment	10.1111/myc.12380	Conference abstract	No	Replies and comments
368	2023	Rituximab shows superior efficacy above conventional non-biologics treatment in pediatric lupus nephritis: the preliminary data of retrospective cohort study	10.1111/1756-185X.14503	Conference abstract	No	Replies and comments
369	2014	Reproductive health in SLE		Conference abstract	No	Replies and comments
370	2016	First case of disseminated mycobacterium gordonae infection mimicking systemic lupus erythematosus exacerbation		Conference abstract	No	Replies and comments
371	2014	Disabling generalised morphoea associated with calcinosis cutis: Unusual case and management challenges		Conference abstract	No	Replies and comments
372	2023	Neonatal Perinatal Autoimmune Hepatitis in the Setting of Anti-RNP Antibodies	10.1177/10935266231164021	Conference abstract	No	Replies and comments
373	2020	Acyclovir-induced encephalopathy in a patient on peritoneal dialysis		Conference abstract	No	Replies and comments
374	2019	Granulomatous mastitis, erythema nodosum and polyarthritis in pregnancy – a case report	10.1016/S0960-9776(19)30440-0	Conference abstract	No	Replies and comments
375	2021	Analysis of COVID-19-Related Lung Damage in patients with rheumatic and musculoskeletal diseases (register data)		Conference abstract	No	Replies and comments
376	2020	Management of refractory skin lupus	10.1136/lupus-2020-la.15	Conference abstract	No	Replies and comments
377	2021	Characteristics of COVID-19 patients with rheumatic autoimmune disease at Sanglah General Hospital, Bali, Indonesia		Conference abstract	No	Replies and comments
378	2018	TOXIC EPIDERMAL NECROLYSIS COMPLICATED BY CHRONIC INFLAMMATORY KERATITIS/CONJUNCTIVITIS AND INFLAMMATORY PERIPHERAL NEURITIS	10.1016/j.anai.2018.09.256	Conference abstract	No	Replies and comments
379	2018	Immunoglobulin use in granulomatous myositis with background of thymoma and systemic lupus erythematosus	10.1136/annrheumdis-2018-eular.3843	Conference abstract	No	Replies and comments
380	2016	Lymphoma-mimicking lupus flare confirmed by kidney biopsy		Conference abstract	No	Replies and comments
381	2023	Complex Clinical Interplay: A Case of Systemic Lupus Erythematosus Coexisting with Type II Cryoglobulinemia		Conference abstract	No	Replies and comments
382	2017	A deterioration in a patient with c1q deficiency and systemic lupus erythematosus associated with ebv seroconversion	10.1111/imj.3_13580	Conference abstract	No	Replies and comments
383	2023	SPANISH NATIONAL REGISTRY OF BELIMUMAB IN PATIENTS WITH SYSTEMIC LUPUS ERYTHEMATOSUS	10.1136/annrheumdis-2023-eular.2650	Conference abstract	No	Replies and comments
384	2023	LUPUS OR ELSE?		Conference abstract	No	Replies and comments
385	2021	Rowell syndrome induced by terbinafine	10.1097/DAD.0000000000002029	Conference abstract	No	Replies and comments
386	2017	Clinical features of systemic lupus erythematosus in boys according to 5-years experience in single center	10.1186/s12969-017-0186-9	Conference abstract	No	Replies and comments
387	2016	Systemic lupus erythematosus presenting with a neutrophilic dermatosis	10.1111/bjd.14525	Conference abstract	No	Replies and comments
388	2014	A case of nodular pulmonary amyloidosis in a patient with mixed connective tissue disease (MCTD)	10.1378/chest.1834796	Conference abstract	No	Replies and comments
389	2016	A case of nodular pulmonary amyloidosis in a patient with mixed connective tissue disease (MCTD)	10.1016/j.chest.2016.02.202	Conference abstract	No	Replies and comments
390	2017	Persistently frequent emergency department (ED) utilization among systemic lupus erythematosus (SLE) patients		Conference abstract	No	Replies and comments
391	2022	GETTING TO THE HEART OF THE MATTER		Conference abstract	No	Replies and comments
392	2019	Battle of the lymphocytes a case of lymphoid interstitial pneumonia		Conference abstract	No	Replies and comments
393	2018	Systematic review of randomized controlled trials assessing efficacy and safety of hydroxychloroquine in systemic lupus erythematosus	10.3899/jrheum.180300	Conference abstract	No	Replies and comments
394	2019	Drug-induced lupus as a trigger for macrophage activation syndrome	10.1093/rap/rkz023.004	Conference abstract	No	Replies and comments
395	2012	French cohort study of 141 cases of autoimmune congenital heart block		Conference abstract	No	Replies and comments
396	2022	Lungs, or Not the Lungs? Complex Respiratory Complications from Lupus	10.1164/ajrccm-conference.2022.205.1_MeetingAbstracts.A1360	Conference abstract	No	Replies and comments
397	2018	Hydroxychloroquine treatment inhibits ZIKV infection in placenta by blocking ZIKV NS2B-NS3 protease activity		Conference abstract	No	Replies and comments
398	2023	IgA Nephropathy and Thrombotic Microangiopathy: A Rare Manifestation of Lupus After COVID-19 Infection		Conference abstract	No	Replies and comments
399	2016	You've got to be “kidney”, don't be rash about the infiltrates	10.1016/j.chest.2016.08.1196	Conference abstract	No	Replies and comments
400	2020	Diagnostic dilemma in a case of suspected anti-phospholipid syndrome		Conference abstract	No	Replies and comments
401	2021	You can be diagnosed and cured for lupus cystitis and lupus podocytopathy despite being a poor, village teenage girl in albania	10.1093/ndt/gfab104.0083	Conference abstract	No	Replies and comments
402	2023	Multiple opportunistic infection in a male with systemic lupus erythematosus and concomitant human immunodeficiency virus infection		Conference abstract	No	Replies and comments
403	2015	Risk factors for herpes zoster among rheumatology inpatients		Conference abstract	No	Replies and comments
404	2020	HEMOLYTIC ANEMIA AND METHEMOGLOBINEMIA DUE TO HYDROXYCHLOROQUINE USE FOR COVID-19 TREATMENT IN A GLUCOSE-6-PHOSPHATE DEHYDROGENASE-DEFICIENT PATIENT	10.1016/j.chest.2020.08.527	Conference abstract	No	Replies and comments
405	2018	A ring-enhancing lesion by any other name	10.1136/jim-2017-000697.87	Conference abstract	No	Replies and comments
406	2018	Mutation of LRBA gene in a juvenile systemic lupus erythematosus (JSLE) patient		Conference abstract	No	Replies and comments
407	2018	Trimethoprim-sulfamethoxazole induced non-anaphylactic circulatory shock		Conference abstract	No	Replies and comments
408	2019	Macrophage activation syndrome: A case series of 16 patients	10.1136/annrheumdis-2019-eular.5896	Conference abstract	No	Replies and comments
409	2020	Pure Red Cell Aplasia in Systemic Lupus Erythematosus, a Nationwide Retrospective Cohort and Review of the Literature	10.1182/blood-2020-133777	Conference abstract	No	Replies and comments
410	2017	Ana-negative sle		Conference abstract	No	Replies and comments
411	2017	Ureterohydronephrosis secondary to interstitial cystitis associated to lupus enteritis: An unusual presentation of systemic lupus erythematosus		Conference abstract	No	Replies and comments
412	2023	Leucopenia in a patient with severe systemic lupus: No, it is not always lupus		Conference abstract	No	Replies and comments
413	2015	Systemic lupus erythematous and progressive multifocal leukoencephalopathy: Focus on lymphopenia		Conference abstract	No	Replies and comments
414	2021	COVID-19 infection in patients with systemic lupus erythematosus: An insight into the Sabah SLE Registry		Conference abstract	No	Replies and comments
415	2019	Sporadic CJD in pregnancy: An interdisciplinary success story	10.1080/19336896.2019.1615197	Conference abstract	No	Replies and comments
416	2022	Plaquenil-Induced Focal Segmental Glomerulosclerosis		Conference abstract	No	Replies and comments
417	2018	Assessing the need for pneumocystis jiroveci pneumonia (PCP) prophylaxis in SLE patients on immunosuppression		Conference abstract	No	Replies and comments
418	2019	Diagnosis and initial management of juvenile-onset systemic lupus erythematosus in the UK and Ireland	10.1136/annrheumdis-2019-eular.1587	Conference abstract	No	Replies and comments
419	2013	Kikuchi-Fujimoto disease and neurolupus: An initial manifestation of systemic lupus erythematosus (SLE)	10.1007/s00415-013-6924-0	Conference abstract	No	Replies and comments
420	2016	Acute cardiac failure and IGA nephropathy: An uncommon SLE onset		Conference abstract	No	Replies and comments
421	2023	Nonclassical presentation of Anti-Ku antibody-positive myocarditis and myopathy	10.1111/jgs.18336	Conference abstract	No	Replies and comments
422	2014	A case of disseminated mucormycosis		Conference abstract	No	Replies and comments
423	2021	Impact of covid-19 pandemic in ecuadorian patients with rheumatic diseases		Conference abstract	No	Replies and comments
424	2020	A complex case of systemic lupus erythematosus with class IV lupus nephritis in a 15-year-old egyptian girl	10.1093/rap/rkaa054.007	Conference abstract	No	Replies and comments
425	2021	Hemophagocytic lymphohistiocytosis secondary to systemic lupus erythromatosis	10.1136/jim-2021-SRMC.367	Conference abstract	No	Replies and comments
426	2019	Hepatitis C affects more than just the liver: A retrospective chart review on the prevalence of connective tissue diseases and autoantibodies in hepatitis c virus infections in an academic rheumatology clinic		Conference abstract	No	Replies and comments
427	2012	Monitoring patients with systemic lupus erythematosus in clinical practice: Have you already checked the vaccination status in your patients?		Conference abstract	No	Replies and comments
428	2021	Hydroxychloroquine cardiotoxicity: A casecontrol study comparing patients with COVID19 and patients with systemic lupus erythematosus	10.1136/annrheumdis-2021-eular.3228	Conference abstract	No	Replies and comments
429	2020	Secondary Immunodeficiency: A Difficult Diagnosis In Clinical Practice	10.1016/j.jaci.2019.12.251	Conference abstract	No	Replies and comments
430	2021	Lupus panniculitis: A differential for lupus myalgia	10.1111/bjd.19933	Conference abstract	No	Replies and comments
431	2015	Palmar and flexural hypertrophic lupus erythematosus: An extremely rare variant of discoid lupus erythematosus	10.1111/bjd.13798	Conference abstract	No	Replies and comments
432	2020	Hydroxychloroquine-what we know?		Conference abstract	No	Replies and comments
433	2019	A rare case of fever in the eldery	10.1007/s41999-019-00221-0	Conference abstract	No	Replies and comments
434	2018	Systemic lupus erythematosus after Chikungunya fever: Trigger or coincidence?		Conference abstract	No	Replies and comments
435	2023	Systemic Lupus Erythematosus and ANCA-Associated Vasculitis Presenting De Novo in the Puerperium		Conference abstract	No	Replies and comments
436	2019	RESPONSE TO ANAKINRA FOR MACROPHAGE ACTIVATION SYNDROME IN THE SETTING OF PROLIFERATIVE LUPUS NEPHRITIS	10.1053/j.ajkd.2019.03.238	Conference abstract	No	Replies and comments
437	2022	Maternal and neonatal outcomes in pregnant women with rheumatic diseases - a retrospective cohort study		Conference abstract	No	Replies and comments
438	2022	Focal Fungal Granulomatous Interstitial Nephritis on a Background of Class II Lupus Glomerulonephritis		Conference abstract	No	Replies and comments
439	2022	Comparative Risks of Infection with Belimumab versus Oral Immunosuppressants in Patients with Non-Renal Systemic Lupus Erythematosus		Conference abstract	No	Replies and comments
440	2017	Esophageal squamous papilloma: A case series	10.1038/ajg.2017.345	Conference abstract	No	Replies and comments
441	2017	Development of lupus nephritis in a patient with previous scleroderma renal crisis		Conference abstract	No	Replies and comments
442	2022	POS-908 COULD DEXAMETHASONE ADMINISTRATION BE LIFESAVING IN PATIENTS ON IMMUNOSUPPRESSION INFECTED BY COVID 19?	10.1016/j.ekir.2022.01.947	Conference abstract	No	Replies and comments
443	2023	Guillain-Barre Syndrome Presenting Alongside Lupus Nephritis: Case and Management		Conference abstract	No	Replies and comments
444	2014	Treatment-refractory histologic tip-variant FSGS in a patient with systemic lupus erythematosus	10.1053/j.ajkd.2014.01.085	Conference abstract	No	Replies and comments
445	2016	Can we identify who benefits from mycophenolate mofetil in systemic lupus erythematosus? A systematic review		Conference abstract	No	Replies and comments
446	2020	Non-interferon therapy of chronic hepatitis c in a patient with systemic lupus erythematosus and secondary sjögren syndrome-case report	10.1136/annrheumdis-2020-eular.6051	Conference abstract	No	Replies and comments
447	2022	CORONAVIRUS INFECTION in PATIENTS with SYSTEMIC LUPUS ERYTHEMATOSUS (CASE SERIES)	10.1136/annrheumdis-2022-eular.982	Conference abstract	No	Replies and comments
448	2013	Concomitant cryptococcal and tuberculous meningitis in a patient with systemic lupus erythematosus		Conference abstract	No	Replies and comments
449	2014	Concomitant cryptococcal and tuberculous meningitis in a patient with systemic lupus erythematosus	10.1016/j.ijid.2014.03.1118	Conference abstract	No	Replies and comments
450	2022	PRIMARY CNS LYMPHOMA: A CAUSE OF RING-ENHANCING LESIONS IN A SYSTEMIC LUPUS ERYTHEMATOUS PATIENT ON MYCOPHENOLATE MOFETIL		Conference abstract	No	Replies and comments
451	2014	Late onset systemic lupus erythematosus: Retrospective study about 22 cases		Conference abstract	No	Replies and comments
452	2022	LUPUS NEPHRITIS AND COVID 19 : A CASE REPORT	10.1136/lupus-2022-elm2022.192	Conference abstract	No	Replies and comments
453	2022	Autoimmune Manifestations in a Cohort of Female X-linked Chronic Granulomatous Disease Carriers	10.1016/j.jaci.2021.12.735	Conference abstract	No	Replies and comments
454	2021	Comparison of belimumab and standard of care by inverse probability of treatment weighting analyses based on propensity score in patients with systemic lupus erythematosus in the maintenance phase		Conference abstract	No	Replies and comments
455	2023	RELATIONSHIP BETWEEN THE EFFECT OF BELIMUMAB ON IMMUNOPHENOTYPE AND THE DISCONTINUATION OF GLUCOCORTICOIDS IN PATIENTS WITH SLE: LOOPS REGISTRY, FLOW STUDY	10.1136/annrheumdis-2023-eular.5228	Conference abstract	No	Replies and comments
456	2016	Systemic lupus erythematosus (SLE) in a Malaysian Rheumatology Referral Centre: Disease manifestations, treatments and outcomes		Conference abstract	No	Replies and comments
457	2015	Can immunosuppressive drug treatment reduce mortality in patients with systemic lupus erythematosus (SLE): A propensity score analysis of a longitudinal cohort of 803 patients?	10.1136/annrheumdis-2015-eular.3139	Conference abstract	No	Replies and comments
458	2021	Prevalence and risk factors for herpes zoster reactivation in 1542 patients with rheumatic diseases	10.1136/annrheumdis-2021-eular.3398	Conference abstract	No	Replies and comments
459	2020	What happens when SARS-COV2 infection overlaps with administration of anti-TNF therapy in an IBD patient?	10.14309/01.ajg.0000711160.30548.10	Conference abstract	No	Replies and comments
460	2021	Autoimmune systemic diseases and COVID-19 infection	10.1136/annrheumdis-2021-eular.1254	Conference abstract	No	Replies and comments
461	2019	Experience with the use of rituximab for the treatment of systemic autoimmune diseases (SAD) in a tertiary hospital	10.1136/annrheumdis-2019-eular.7937	Conference abstract	No	Replies and comments
462	2021	A RARE ENTITY THAT SHOULD NOT BE FORGOTTEN! NONBACTERIAL THROMBOTIC ENDOCARDITIS (NBTE)	10.1016/S0735-1097(21)04212-1	Conference abstract	No	Replies and comments
463	2020	Disseminated extrapulmonary MDRTB in a patient with systemic lupus erythematosus initially masquerading as drug-susceptible tuberculosis	10.1016/j.ijid.2020.09.1193	Conference abstract	No	Replies and comments
464	2022	POS-473 A FLARE OF LUPUS NEPHRITIS LEADING TO A DIAGNOSIS OF POLYCYSTIC KIDNEY DISEASE	10.1016/j.ekir.2022.01.503	Conference abstract	No	Replies and comments
465	2011	Disseminated herpes zoster in a patient with SLE on mycophenolate mofetil	10.1016/S0973-3698(11)60149-0	Conference abstract	No	Replies and comments
466	2016	Survival rate and causes of withdrawal of belimumab in SLE in a real life setting		Conference abstract	No	Replies and comments
467	2021	Combined Immunodeficiency with Autoimmunity Due Rag1 Mutation in A Preschooler with Systemic Lupus Erythematosus, Systemic Sclerosis, Antiphospholipid Syndrome, Vitiligo and Cytomegalovirus Infection	10.1007/s10875-021-01001-x	Conference abstract	No	Replies and comments
468	2017	Renal vein thrombosis in a patient with nephrotic syndrome from IGM nephropathy and systemic lupus erythematosus: A case report		Conference abstract	No	Replies and comments
469	2011	Generating run charts for quality improvement using the electronic health record		Conference abstract	No	Replies and comments
470	2019	Secondary hemophagocytic lymphohistiocytosis due to Kikuchi Fujimoto disease/systemic lupus erythematosus overlap		Conference abstract	No	Replies and comments
471	2020	Hydroxychloroquine and Chloroquine and Hospitalizations for Viral Infection in the Pre-COVID-19 Era		Conference abstract	No	Replies and comments
472	2021	Mycophenolate and azathioprine are associated with risk of hospitalized viral respiratory infection in rheumatoid arthritis and systemic lupus	10.1002/pds.5305	Conference abstract	No	Replies and comments
473	2022	CD19-Targeted CAR-T Cells in Refractory Systemic Lupus Erythematosus: Safety, Efficacy, and Mechanistic Insights from the First Five Patients	10.1182/blood-2022-165077	Conference abstract	No	Replies and comments
474	2022	A Case of Lupus Podocytopathy in Transition to Membranous Lupus Nephritis Class V With Positive APOL-1 Gene		Conference abstract	No	Replies and comments
475	2010	Stiff person syndrome as the initial manifestation of systemic lupus erythematosus-case Report	10.1002/mds.23162	Conference abstract	No	Replies and comments
476	2022	FEATURES of the COURSE of COVID-19 in ELDERLY PATIENTS with IMMUNO-INFLAMMATORY RHEUMATIC DISEASES (PRELIMINARY DATA)	10.1136/annrheumdis-2022-eular.3250	Conference abstract	No	Replies and comments
477	2019	Rare presentation of cryptogenic organizing pneumonia in patient with quiescent systemic lupus erythematosis		Conference abstract	No	Replies and comments
478	2016	An unfortunate storm-a case of a rare association with sle		Conference abstract	No	Replies and comments
479	2018	Case of a messy rash		Conference abstract	No	Replies and comments
480	2022	Systemic Lupus Erythematous Flare Up Presenting as Myelitis		Conference abstract	No	Replies and comments
481	2019	Biosimilars in rheumatology - real life experience over 3 years		Conference abstract	No	Replies and comments
482	2017	Treatment of maternal lupus resulting in a positive newborn trec screen		Conference abstract	No	Replies and comments
483	2016	Linear childhood cutaneous lupus erythematosus following Blashko's lines	10.1111/bjd.14580	Conference abstract	No	Replies and comments
484	2022	INFECTIONS IN SLE	10.1136/lupus-2022-la.31	Conference abstract	No	Replies and comments
485	2020	Management of systemic lupus erythematosus (SLE) during and beyond the COVID-19 pandemic	10.1111/1756-185X.13984	Conference abstract	No	Replies and comments
486	2019	Safety of chloroquine and hydroxychloroquine during pregnancy: A systematic review and meta-analysis		Conference abstract	No	Replies and comments
487	2020	Safety of chloroquine and hydroxychloroquine during pregnancy: A systematic literature review and meta-analysis	10.1136/lupus-2020-eurolupus.20	Conference abstract	No	Replies and comments
488	2022	COVID-19 Vaccination in Autoimmune Diseases Study: Vaccine Safety in Systemic Lupus Erythematosus		Conference abstract	No	Replies and comments
489	2022	Diffuse Alveolar Hemorrhage in Systemic Lupus Erythematosus Patient Complicated by Covid-19 Co-Infection	10.1164/ajrccm-conference.2022.205.1_MeetingAbstracts.A2481	Conference abstract	No	Replies and comments
490	2016	An Unusual Case of Pulmonary Hemorrhage with Acute Renal Failure due to Systemic Lupus Erythematosus and Polyangitis		Conference abstract	No	Replies and comments
491	2022	Hydroxychloroquine Dosing Less Than 5 Mg/kg/day Leads to Increased Hospitalizations for Systemic Lupus Erythematosus Flares		Conference abstract	No	Replies and comments
492	2018	Systemic lupus erythematosus with severe pancytopenia after citomegalovirus infection: Case report		Conference abstract	No	Replies and comments
493	2022	GRANULOMATOSIS WITH POLYANGIITIS MASKING AS SYSTEMIC ERYTHEMATOUS LUPUS IN A PATIENT WITH DIFFUSE ALVEOLAR HEMORRHAGE	10.1016/j.chest.2022.08.998	Conference abstract	No	Replies and comments
494	2021	CHALLENGES IN THE MANAGEMENT OF MIXED CONNECTIVE TISSUE DISEASE-ASSOCIATED PULMONARY HYPERTENSION AND CARDIOGENIC SHOCK	10.1016/S0735-1097(21)03337-4	Conference abstract	No	Replies and comments
495	2023	The Effect of Voclosporin as Monotherapy in Treating Lupus Nephritis		Conference abstract	No	Replies and comments
496	2020	Posterior circulation ischaemic stroke: Focal vasculitis 6 months after cervical Zoster		Conference abstract	No	Replies and comments
497	2016	Bacterial meningitis secondary to postoperative thigh abscess: A case report	10.1097/ANA.0000000000000287	Conference abstract	No	Replies and comments
498	2021	In populations who use hydroxychloroquine and chloroquine what is the prevalence and risk of adverse effects such as retinopathies. a systematic review	10.1007/s11845-021-02718-9	Conference abstract	No	Replies and comments
499	2023	A paralysis poser: a growing COVID concern	10.1016/S0002-9629(23)00411-1	Conference abstract	No	Replies and comments
500	2020	Cervical lymphadenopathy uncovered: Kikuchi-fujimoto disease as initial presentation of mixed connective tissue disease		Conference abstract	No	Replies and comments
501	2021	Toxic epidermal necrolysis in the setting of systemic lupus erythematosus: a case series	10.1111/bjd.20014	Conference abstract	No	Replies and comments
502	2022	It is not always what it appears	10.1097/JSM.0000000000001017	Conference abstract	No	Replies and comments
503	2022	RISK FACTORS for CYTOMEGALOVIRUS INFECTION in PATIENTS with RHEUMATIC DISEASE SINGLE-CENTER PROSPECTIVE COHORT STUDY	10.1136/annrheumdis-2022-eular.3018	Conference abstract	No	Replies and comments
504	2022	A case of secondary IGA nephropathy	10.1136/jim-2022-SRMC.383	Conference abstract	No	Replies and comments
505	2021	Neuropsychiatric involvement in childhood systemic lupus erythematosus: A multicenter study in Turkey		Conference abstract	No	Replies and comments
506	2018	Juvenile-onset systemic lupus erythematosus and sympathic-reflex dystrophy: A case report		Conference abstract	No	Replies and comments
507	2015	Expression of serum B cell activating factor from the tumor necrosis factor family (BAFF) and of proliferation-inducing ligand (APRIL) in patients with untreated systemic lupus erythematosus	10.1136/annrheumdis-2015-eular.5107	Conference abstract	No	Replies and comments
508	2023	PREVALENCE AND ADHERENCE TO THERAPY FOR OSTEOPOROSIS AND CARDIOVASCULAR COMORBIDITIES IN PATIENTS WITH SYSTEMIC LUPUS ERYTHEMATOSUS	10.1007/s40520-023-02442-7	Conference abstract	No	Replies and comments
509	2019	A multidimensional gender-based study on UCSF electronic medical record to improve women health	10.1089/jwh.2019.29028.abstracts	Conference abstract	No	Replies and comments
510	2020	Anti-TNF induced lupus-like disease and progressive multifocal leukoencephalopathy: A unifying underlying mechanism?		Conference abstract	No	Replies and comments
511	2022	Zetomipzomib (KZR-616), a First-in-Class Selective Immunoproteasome Inhibitor for the Treatment of Lupus Nephritis: Preliminary Results From the Phase 2 MISSION Study		Conference abstract	No	Replies and comments
512	2017	Clinical, laboratory and immunological characteristics of 413 patients with systemic lupus erythematosus in south Korea: A multicenter retrospective cohort study	10.1136/annrheumdis-2017-eular.2284	Conference abstract	No	Replies and comments
513	2022	PREDICTORS of WEAK ANTIBODY RESPONSE POST-COVID-19 MRNA VACCINATION in SLE	10.1136/annrheumdis-2022-eular.2186	Conference abstract	No	Replies and comments
514	2018	Bullous systemic lupus erythematosus in a 17-year-old African-American woman	10.1016/j.jaad.2018.05.277	Conference abstract	No	Replies and comments
515	2022	Impact of Vaccination on Post-acute Sequelae of SARS CoV-2 Infection in Patients with Rheumatic Diseases		Conference abstract	No	Replies and comments
516	2014	An unusual presentation of toxic epidermal necrolysis in a patient with systemic lupus erythematosus		Conference abstract	No	Replies and comments
517	2016	Non-bacterial thrombotic endocarditis in a patient with primary antiphospholipid syndrome		Conference abstract	No	Replies and comments
518	2011	From sepsis to systemic lupus erythematosus: A case report	10.1016/S0953-6205(11)60298-7	Conference abstract	No	Replies and comments
519	2017	Macitentan treatment in a patient with persistent digital ulcer (DU) and mixed connective tissue disease (MCTD)		Conference abstract	No	Replies and comments
520	2018	Hemopericardium causing cardiac tamponade in patient with autoimmune disease and supratherapeutic inr		Conference abstract	No	Replies and comments
521	2019	A case of systemic lupus erythematosus with lupus profundus in a patient previously diagnosed with Kikuchi-Fujimoto disease: A cautionary tale	10.1097/DAD.0000000000001430	Conference abstract	No	Replies and comments
522	2022	A CASE SERIES OF RHEUMATIC DISEASE PATIENTS DIAGNOSED WITH COVID-19 FEB 2020 TO MARCH 2021 AT THE HOSPITAL THAT REPORTED LONDON'S INDEX CASE OF COVID-19	10.1093/rheumatology/keac133.070	Conference abstract	No	Replies and comments
523	2023	Focal fungal granulomatous interstitial nephritis on a background of class II lupus	10.1016/S0002-9629(23)00500-1	Conference abstract	No	Replies and comments
524	2021	COVID-19 pandemic-related changes in health routines and self-reported physical functioning among systemic lupus erythematosus patients		Conference abstract	No	Replies and comments
525	2019	Management of refractory lupus: Place of biologics	10.1136/lupus-2019-la.8	Conference abstract	No	Replies and comments
526	2023	MANAGEMENT OF CARDIOVASCULAR INVOLVEMENT IN SLE	10.1136/lupus-2023-la.14	Conference abstract	No	Replies and comments
527	2015	Another image of lupus in men		Conference abstract	No	Replies and comments
528	2018	Long term outcome of lupus nephritis: A single centre study		Conference abstract	No	Replies and comments
529	2014	Excellent response of lupus hepatitis to mycophenolate mofetil: A case report		Conference abstract	No	Replies and comments
530	2017	Not just lupus	10.1111/imj.11_13579	Conference abstract	No	Replies and comments
531	2017	Cerebral abscesses as a presentation of nocardiosis in 3 immunocompromised patients		Conference abstract	No	Replies and comments
532	2014	Don't stop search endocarditis in patients under immunosuppressive treatment	10.1007/s10875-014-0101-9	Conference abstract	No	Replies and comments
533	2015	Endocarditis in patients under immunosuppressive treatment: Don't stop believin'	10.1136/annrheumdis-2015-eular.6166	Conference abstract	No	Replies and comments
534	2015	Endoluminal mass in a patient with silicosis: A rare presentation of mycobacterium avium complex and actinomyces		Conference abstract	No	Replies and comments
535	2018	Therapeutic efficacy of belimumab in addition to standard therapy for lupus nephritis and neuropsychiatric lupus-case series of routinely collected data at a single centre	10.1136/lupus-2018-abstract.210	Conference abstract	No	Replies and comments
536	2020	Pulmonary arterial hypertension as the initial manifestation of SLE-untying the knot, case report		Conference abstract	No	Replies and comments
537	2018	A steroid-responsive skin eruption in a patient with systemic lupus erythematosus: more than meets the eye?	10.1111/bjd.16372	Conference abstract	No	Replies and comments
538	2016	When the eyes don't see: A rare presentation of systemic lupus erythematosus		Conference abstract	No	Replies and comments
539	2022	PRIMARY SJÖGREN SYNDROME AND PULMONARY INVOLVEMENT: UTILITY OF SALIVARY GLAND BIOPSY IN DIAGNOSIS	10.1016/j.chest.2022.08.1827	Conference abstract	No	Replies and comments
540	2023	A RARE CASE OF PROGRESSIVE MULTIFOCAL LEUKOENCEPHALOPATHY IN A PATIENT TREATED WITH HYDROXYCHLOROQUINE FOR SYSTEMIC LUPUS ERYTHEMATOSUS	10.1016/j.chest.2023.07.1277	Conference abstract	No	Replies and comments
541	2019	Acute myeloid leukemia mimicking systemic lupus erythematosus in a Filipino female adolescent: A case report		Conference abstract	No	Replies and comments
542	2018	Coexistng ankylosing spondylits and lupus		Conference abstract	No	Replies and comments
543	2014	Development of systemic lupus erythematosus following interferon-alpha therapy for chronic hepatitis C infection	10.1038/ajg.2014.277	Conference abstract	No	Replies and comments
544	2020	Superimposed skin infection by pantoea agglomerans of chronic lupus lesions-case report		Conference abstract	No	Replies and comments
545	2020	Evaluating the Risk of QT-prolongation Associated with Hydroxychloroquine Use with and Without Antidepressants in SLE Patients with Fibromyalgia		Conference abstract	No	Replies and comments
546	2020	Prevalence of latent tuberculosis infection among filipinos with juvenile systemic lupus erythematosus in a tertiary hospital		Conference abstract	No	Replies and comments
547	2021	In populations who use hydroxychloroquine and chloroquine what is the prevalence and risk of adverse effects such as retinopathies? A systematic review	10.1111/bph.15316	Conference abstract	No	Replies and comments
548	2018	Optical coherence tomogram screening for hydroxychloroquine toxicity		Conference abstract	No	Replies and comments
549	2016	Late onset lupus-a case report		Conference abstract	No	Replies and comments
550	2022	Systemic Lupus Erythematosus and Anti-Neutrophil Cytoplasmic Antibody-Associated Vasculitis Overlap Syndrome vs. Drug-Induced Autoimmune Disease: A Diagnostic Challenge		Conference abstract	No	Replies and comments
551	2012	Clinical and immunological response to pneumococcal vaccination in pediatric systemic lupus erythematosus		Conference abstract	No	Replies and comments
552	2015	Long-term preserved renal function in class III or IV lupus nephritis without aggressive immunosuppression		Conference abstract	No	Replies and comments
553	2019	Catatonia: A unique manifestation of systemic lupus erythematosus	10.1136/jim-2018-000974.315	Conference abstract	No	Replies and comments
554	2019	Chagas disease reactivation in rheumatological patients undergoing immunosuppressive treatments. demographic, clinical and serological aspects		Conference abstract	No	Replies and comments
555	2019	Chagas disease reactivation in the rheumatologic immunosuppressed patient. Is it no longer an orphan disease?	10.1136/annrheumdis-2019-eular.3509	Conference abstract	No	Replies and comments
556	2019	Screening and follow-up of patients with rheumatic diseases and rheumatological treatments infected with trypanosoma cruzi (American Trypanosomiasis or Chagas' Disease). Is it possible a reactivation		Conference abstract	No	Replies and comments
557	2019	Systemic lupus erythematosus in children: A 10-year retrospective analysis of mortality and morbidity		Conference abstract	No	Replies and comments
558	2010	An unusual case of thrombocytopenia, altered mental status with renal and splenic infarctions in a 25-year old patient with systemic lupus erythematosus		Conference abstract	No	Replies and comments
559	2020	When occam's razor just doesn't cut it: A case report of overlap syndrome involving lupus nephritis and autoimmune hepatitis	10.14309/01.ajg.0000712944.69097.91	Conference abstract	No	Replies and comments
560	2021	Pregnant and postpartum women with autoimmune rheumatic diseases and COVID-19: A case series	10.1136/annrheumdis-2021-eular.2641	Conference abstract	No	Replies and comments
561	2023	ALL-CAUSE MORTALITY AND THE INCIDENCE OF CANCER IN PATIENTS WITH MODERATE-TO-SEVERE SLE: RESULTS FROM THE BRITISH ISLES LUPUS ASSESSMENT GROUP BIOLOGICS REGISTRY (BILAG-BR)	10.1136/lupus-2023-KCR.114	Conference abstract	No	Replies and comments
562	2023	ALL-CAUSE MORTALITY AND THE INCIDENCE OF CANCER IN PATIENTS WITH MODERATE-TO-SEVERE SLE: RESULTS FROM THE BRITISH ISLES LUPUS ASSESSMENT GROUP BIOLOGICS REGISTRY (BILAG-BR)	10.1136/annrheumdis-2023-eular.3779	Conference abstract	No	Replies and comments
563	2013	An unusual primary manifestation of systemic lupus erythematous in a Nepalese patient: The influence of epidemiological history	10.1016/j.ejim.2013.08.715	Conference abstract	No	Replies and comments
564	2021	Are antimalarials safe for the heart of patients with systemic lupus erythematosus Analysis of factors associated with the development of heart failure in patients in the Spanish society of rheumatology lupus registry (RELESSER)	10.1136/annrheumdis-2021-eular.1208	Conference abstract	No	Replies and comments
565	2017	Reduced-dose rituximab in treatment of pediatric rheumatic diseases		Conference abstract	No	Replies and comments
566	2021	COVID-19 impact among patients with systemic lupus erythematosus		Conference abstract	No	Replies and comments
567	2020	Why should all patients take hydroxychloroquine?	10.1136/lupus-2020-eurolupus.1	Conference abstract	No	Replies and comments
568	2021	Fetal lupus with severe anemia and pancytopenia due to maternal lupus erythematodes treated with cordocentesis-a case report	10.1055/s-0041-1739719	Conference abstract	No	Replies and comments
569	2017	A case of systemic lupus erythematosus presenting as bilateral avascular necrosis of femur	10.1007/s00198-017-3950-2	Conference abstract	No	Replies and comments
570	2017	Purpuric dermatitis herpetiformis in a patient with systemic lupus erythematosus		Conference abstract	No	Replies and comments
571	2023	RITUXIMAB-ASSOCIATED HYPOGAMMAGLOBULINEMIA IN PATIENTS WITH RHEUMATIC DISEASES: A MULTICENTER RETROSPECTIVE OBSERVATIONAL STUDY	10.1136/annrheumdis-2023-eular.2269	Conference abstract	No	Replies and comments
572	2021	Lupus flare mimicking COVID-19 infection: A case report	10.1093/ndt/gfab104.0078	Conference abstract	No	Replies and comments
573	2020	A unique case of autoimmune-mediated cryoglobulinemic glomerulonephritis		Conference abstract	No	Replies and comments
574	2011	Juvenile systemic lupus erythematosus and castleman's disease: A case report		Conference abstract	No	Replies and comments
575	2023	CALCIFIED PULMONARY NODULES IN UNDIAGNOSED SYSTEMIC LUPUS ERYTHEMATOSUS	10.1016/j.chest.2023.07.2139	Conference abstract	No	Replies and comments
576	2018	Infectious aortitis with dissected aneurysm in a 47-year old female with systemic lupus erythematosus		Conference abstract	No	Replies and comments
577	2018	Systemic lupus erythematosus (SLE) flare following treatment for chronic hepatitis C with direct acting antiviral (DAA)		Conference abstract	No	Replies and comments
578	2021	COVID-19 in patients with rheumatic diseases on chronic use of hydroxychloroquine in a large Brazilian cohort-a 24-week prospective study	10.1136/annrheumdis-2021-eular.3727	Conference abstract	No	Replies and comments
579	2020	Descriptive analysis of patients positive for anti-PCNA antibodies	10.1136/lupus-2020-eurolupus.86	Conference abstract	No	Replies and comments
580	2020	Cerebral toxoplasmosis in a patient with systemic lupus erythematosus		Conference abstract	No	Replies and comments
581	2019	METHIMAZOLE INDUCED V.S. IDIOPATHIC LUPUS IN A PEDIATRIC PATIENT	10.1016/j.anai.2019.08.082	Conference abstract	No	Replies and comments
582	2018	Acute respiratory failure as an initial presentation of systemic lupus erythematosus	10.1136/jim-2017-000697.478	Conference abstract	No	Replies and comments
583	2022	AN UNUSUAL ASSOCIATION between THROMBOTIC THROMBOCYTOPENIC PURPURA and PRIMARY ANTIPHOSPHOLIPID SYNDROME	10.1136/annrheumdis-2022-eular.1830	Conference abstract	No	Replies and comments
584	2018	Chronic diarrhea as initial manifestation of systemic lupus erythematosus		Conference abstract	No	Replies and comments
585	2018	Chronic discoid lupus erythematosus (CDLE), with antiphospholipid syndrome (APS) and cutaneous ulcer		Conference abstract	No	Replies and comments
586	2016	A case of hypokalemic paralysis in the setting of renal tubular acidosis from sjögren's syndrome		Conference abstract	No	Replies and comments
587	2022	DIFFICULTIES and MENTAL IMPACT of the SARS-COV-2 PANDEMIC in PATIENTS with SYSTEMIC LUPUS ERYTHEMATOSUS: A NATIONWIDE PATIENT ASSOCIATION STUDY	10.1136/annrheumdis-2022-eular.2676	Conference abstract	No	Replies and comments
588	2022	Experience and impact of the COVID-19 pandemic in patients with systemic lupus erythematosus in France	10.1016/j.revmed.2022.03.294	Conference abstract	No	Replies and comments
589	2022	CAR-T CELL TREATMENT of REFRACTORY SYSTEMIC LUPUS ERYTHEMATOSUS-SAFETY and PRELIMINARY EFFICACY DATA from the FIRST FOUR PATIENTS	10.1136/annrheumdis-2022-eular.1120	Conference abstract	No	Replies and comments
590	2022	A Rare Case of Lupus Transverse Myelitis in a Post-COVID-19 Patient Steven Gitarts	10.1002/pmrj.12913	Conference abstract	No	Replies and comments
591	2012	Pediatric subacute cutaneous lupus erythematosus: A retrospective review of three cases over a 16 years period	10.1111/pde.12000	Conference abstract	No	Replies and comments
592	2016	A case of thyroiditis, rash and polyadenopathy: A golden case		Conference abstract	No	Replies and comments
593	2011	Kikuchi Fujimoto disease-an unusual mimicker		Conference abstract	No	Replies and comments
594	2020	NEW ONSET HYPERTENSION AND PROTEINURIA IN A PREGNANT WOMAN WITH ANTIPHOSPHOLIPID SYNDROME (APS) AND SYSTEMIC LUPUS ERYTHEMATOSUS (SLE)	10.1053/j.ajkd.2020.02.332	Conference abstract	No	Replies and comments
595	2023	Predictors of Diffuse Alveolar Hemorrhage in Patients With Systemic Lupus Erythematosus	10.1164/ajrccm-conference.2023.C36	Conference abstract	No	Replies and comments
596	2018	Lupus oral injuries: Results from a pilot study		Conference abstract	No	Replies and comments
597	2016	Can rituximab be useful for treating SLE-associated immune cytopenias ? Results from a retrospective multicentre study on 62 patients		Conference abstract	No	Replies and comments
598	2019	Toxic epidermal necrolysis and drug-induced liver injury secondary to oseltamivir	10.14309/01.ajg.0000598396.71372.e7	Conference abstract	No	Replies and comments
599	2021	Systemic lupus erythematosus with unusual presentation: Single centre experience from north India	10.1111/imj.15302	Conference abstract	No	Replies and comments
600	2019	Systemic lupus erythematous with unusual presentation: Single centre experience from North India	10.1136/annrheumdis-2019-eular.560	Conference abstract	No	Replies and comments
601	2016	An unusual etiology of meningitis in a lupus patient		Conference abstract	No	Replies and comments
602	2019	A seemingly isolated inflammatory lesion of the right axilla, with more to the story	10.1136/archdischild-2019-rcpch.129	Conference abstract	No	Replies and comments
603	2020	Case series of lupus paniculitis		Conference abstract	No	Replies and comments
604	2019	Native valve escherichia coli endocarditis in a patient with newly diagnosed systemic lupus erythematous		Conference abstract	No	Replies and comments
605	2022	HYDROXYCHLOROQUINE CAN BREAK YOUR HEART	10.1016/j.chest.2022.08.114	Conference abstract	No	Replies and comments
606	2023	Chronicles of an announced complication: The risk of undiagnosed SLE treatment after abdominal surgery in a 12 year old female		Conference abstract	No	Replies and comments
607	2016	A rapid sequence of events		Conference abstract	No	Replies and comments
608	2022	Primary hydroxychloroquine adherence in lupus pregnancy	10.1002/pds.5518	Conference abstract	No	Replies and comments
609	2020	Management of Rheumatic Diseases during COVID-19: A National Veterans Affairs Survey of Rheumatologists		Conference abstract	No	Replies and comments
610	2022	HYDROXYCHLOROQUINE OVERDOSE	10.1016/j.chest.2022.08.704	Conference abstract	No	Replies and comments
611	2022	Cerebral Calcifications in Systemic Lupus Erythematosus		Conference abstract	No	Replies and comments
612	2017	Pyoderma gangrenosus and APLA syndrome: Rare combination		Conference abstract	No	Replies and comments
613	2023	Colchicine- “A Safe Anti-Inflammatory Drug”- But, How Safe It Is ?	10.1164/ajrccm-conference.2023.C48	Conference abstract	No	Replies and comments
614	2019	Rare Presentation of Acute Myocardial Infarction in Child with Nephrotic Syndrome	10.1016/j.ihj.2019.11.190	Conference abstract	No	Replies and comments
615	2022	Bartonella Endocarditis With Crescentic Glomerulonephritis Mimicking Lupus Nephritis		Conference abstract	No	Replies and comments
616	2011	Lymphoproliferative disorders in patients with systemic lupus erythematosus at the university of michigan		Conference abstract	No	Replies and comments
617	2022	New Onset Rheumatologic Syndromes after Covid-19 Vaccination: Systematic Review		Conference abstract	No	Replies and comments
618	2023	FIRST PRESENTATION OF AUTOIMMUNE RHEUMATIC DISEASES AFTER COVID-19 VACCINATION: A SYSTEMATIC REVIEW	10.1136/annrheumdis-2023-eular.6016	Conference abstract	No	Replies and comments
619	2020	Human papilloma virus (HPV) vaccination safety in systemic lupus erythematosus cohort-portuguese university hospital single-center cohort study	10.1136/annrheumdis-2020-eular.4816	Conference abstract	No	Replies and comments
620	2023	Rituximab induction and maintenance therapy (RTX-IMT) can achieve sustained remission in severe courses of juvenile-onset systemic lupus erythematosus		Conference abstract	No	Replies and comments
621	2017	Deceptive antinuclear antibodies in a patient with hypothyroidism, malar rash and microscopic hematuria		Conference abstract	No	Replies and comments
622	2022	RISK FACTORS FOR HERPES ZOSTER AMONG PATIENTS WITH SYSTEMIC LUPUS ERYTHEMATOSUS	10.1136/lupus-2022-lupus21century.44	Conference abstract	No	Replies and comments
623	2023	Disparities in herpes zoster risk among patients with systemic lupus erythematosus	10.1016/S0002-9629(23)00534-7	Conference abstract	No	Replies and comments
624	2013	An unusual case of graves disease with methimazole therapy delaying proper diagnosis and treatment of systemic lupus erythematosus		Conference abstract	No	Replies and comments
625	2011	When a stiff neck is not meningitis		Conference abstract	No	Replies and comments
626	2020	PSY29 CHARACTERISTICS AND DISEASE MANAGEMENT IN A LARGE REAL WORLD LUPUS NEPHRITIS COHORT IN THE US	10.1016/j.jval.2020.04.1456	Conference abstract	No	Replies and comments
627	2022	HEMOTHORAX AND HEMOPERICARDIUM AS PRESENTING SIGNS OF SYSTEMIC LUPUS ERYTHEMATOSUS	10.1016/j.chest.2022.08.1770	Conference abstract	No	Replies and comments
628	2014	Be carefulwhat you ask for: Systemic lupus erythematosus and immunosuppression		Conference abstract	No	Replies and comments
629	2018	Development of systemic lupus erythematosus after surgical tibial reconstruction with an allograft from a bone bank	10.1111/all.13539	Conference abstract	No	Replies and comments
630	2023	Fatality in a pediatric patient following massive ingestion of hydroxychloroquine despite ECMO	10.1080/15563650.2023.2233835	Conference abstract	No	Replies and comments
631	2019	Serositis, hematologic involvement, and steroid dose are risk factors for serious infections in patients with systemic lupus erythematosus	10.1136/lupus-2019-lsm.29	Conference abstract	No	Replies and comments
632	2020	Poor pregnancy and perinatal outcomes in SARS-CoV-2 infected patients with systemic lupus erythematosus		Conference abstract	No	Replies and comments
633	2021	EARLY DIAGNOSIS OF EOSINOPHILIC FASCIITIS IN A 16 YEAR-OLD FEMALE	10.1016/j.anai.2021.08.378	Conference abstract	No	Replies and comments
634	2022	Severe Case of Lupus Cerebritis	10.1212/01.wnl.0000903616.08384.e6	Conference abstract	No	Replies and comments
635	2011	Is it leprosy?		Conference abstract	No	Replies and comments
636	2020	An unusual cause of abdominal pain: Lupus enteritis as the sole presenting feature of systemic lupus erythematosus		Conference abstract	No	Replies and comments
637	2015	Long term outcome of primary antiphospholipid syndrome patients: A multicenter study	10.1136/annrheumdis-2015-eular.4445	Conference abstract	No	Replies and comments
638	2018	Safety and immunogenicity of 23-valent pneumococcal vaccine in SLE patients	10.1136/annrheumdis-2018-eular.3663	Conference abstract	No	Replies and comments
639	2019	Use of 23-valent polysaccharide pneumococcal vaccine in patients with systemic lupus erythematosus: The relationship of immunogenicity with therapy	10.1136/annrheumdis-2019-eular.3646	Conference abstract	No	Replies and comments
640	2020	Immunogenicity of 23-valent polysaccharide pneumococcal vaccine in patients with systemic lupus erythematosus: Effect of biologic therapy on the vaccinal response	10.1136/annrheumdis-2020-eular.2596	Conference abstract	No	Replies and comments
641	2021	Influence of various factors on the immunogenicity of 23-valent polysaccharide pneumococcal vaccine in patients with systemic lupus erythematosus	10.1136/annrheumdis-2021-eular.1445	Conference abstract	No	Replies and comments
642	2021	Safety of 23-valent polysaccharide pneumococcal vaccine in patients with systemic lupus erythematosus	10.1136/annrheumdis-2021-eular.1440	Conference abstract	No	Replies and comments
643	2021	Tolerability and safety of 23-valent polysaccharide pneumococcal vaccine in patients with antiphospholipid syndrome, preliminary results	10.1136/annrheumdis-2021-eular.1447	Conference abstract	No	Replies and comments
644	2016	Efficacy and safety of 23-valent pneumococcal vaccine in SLE patients (preliminary results)	10.1136/annrheumdis-2016-eular.2947	Conference abstract	No	Replies and comments
645	2017	Tolerability, efficacy and immunogenicity of 23-valent pneumococcal vaccine in SLE patients	10.1136/annrheumdis-2017-eular.2347	Conference abstract	No	Replies and comments
646	2014	Systemic lupus erythematosus in a patient with sickle cell disease		Conference abstract	No	Replies and comments
647	2010	Cutaneous lupus mimicking as erysipelas: The presenting sign of systemic lupus erythematosus in one patient	10.1111/j.1440-0960.2010.00644.x	Conference abstract	No	Replies and comments
648	2009	Tolerance and efficacy of rituximab (RTX) in systemic lupus erythematosus (SLE): Data of 104 patients from the AIR (auto-immunity and rituximab) registry	10.1002/art.25355	Conference abstract	No	Replies and comments
649	2021	Organizing pneumonia in a post-partum mother a rare presentation of SLE	10.1111/resp.14150	Conference abstract	No	Replies and comments
650	2017	The interferon gamma release assay is a novel predictor of disease activity in systemic lupus erythematosus		Conference abstract	No	Replies and comments
651	2021	Acute hepatitis in a young female with lupus: It's not always what you think	10.14309/01.ajg.0000784088.55674.0c	Conference abstract	No	Replies and comments
652	2023	DISSEMINATED HISTOPLASMOSIS-INDUCED HEMOPHAGOCYTIC LYMPHOHISTIOCYTOSIS MIMICKING FLARE OF SYSTEMIC LUPUS ERYTHEMATOSUS	10.1016/j.chest.2023.07.797	Conference abstract	No	Replies and comments
653	2021	Inflammatory pseudo-tumor in a patient with systemic lupus erythematosus	10.1136/jim-2021-SRMC.179	Conference abstract	No	Replies and comments
654	2012	Standardized mortality ratios and predictors of survival in 215 Southern Chinese patients with inflammatory myopathies	10.1111/j.1756-185X.2012.01795.x	Conference abstract	No	Replies and comments
655	2021	Acute pseudomembranous colitis, microangiopathic hemolytic anemia, and renal injury after pericardiectomy	10.14309/01.ajg.0000781372.80558.ca	Conference abstract	No	Replies and comments
656	2013	PReS-FINAL-2310: Successful rituximab treatment in a 14 year-old boy with lupus nephritis	10.1186/1546-0096-11-S2-P300	Conference abstract	No	Replies and comments
657	2023	Prevalence and outcomes of COVID-19 infection among patients with autoimmune rheumatic disease -Single center experience		Conference abstract	No	Replies and comments
658	2023	Autoimmune hemolytic anemia following SARS-COV- 2 vaccine in SLE nephritis with coexistent thymoma, complicated by severe COVID-19 infection		Conference abstract	No	Replies and comments
659	2017	Flagellate erythema: Review of causes, with dramatic case presentation in young female with dermatomyositis	10.1111/ajd.12652	Conference abstract	No	Replies and comments
660	2020	Necrotic erythema nodosum revealing systemic lupus: Lupus's panniculitis		Conference abstract	No	Replies and comments
661	2023	ANIFROLUMAB IN REFRACTORY SYSTEMIC LUPUS ERYTHEMATOSUS: A REAL-LIFE, MULTICENTER STUDY	10.1136/annrheumdis-2023-eular.3552	Conference abstract	No	Replies and comments
662	2018	The dancing girl-one case of chorea in a patient with juvenile systemic lupus erythematous		Conference abstract	No	Replies and comments
663	2016	Case Report: Collapsing Glomerulopathy Associated with Systemic Lupus Erythematous		Conference abstract	No	Replies and comments
664	2020	Acute West Nile virus infection in an SLE patient - Diagnostic and therapeutic challenges	10.1136/lupus-2020-eurolupus.100	Conference abstract	No	Replies and comments
665	2015	Efficacy and safety of rituximab in the treatment of neuropsychiatric systemic lupus erythematosus during long-term follow-up	10.1136/annrheumdis-2015-eular.4734	Conference abstract	No	Replies and comments
666	2017	Antimalarial-induced cardiomyopathy in systemic lupus erythematosus		Conference abstract	No	Replies and comments
667	2012	A case of pulse steroid induced bradyarrhythmia in a patient with SLE		Conference abstract	No	Replies and comments
668	2023	CURING THE NAIL		Conference abstract	No	Replies and comments
669	2021	Cardiac tamponade as a rare cause of shock liver	10.14309/01.ajg.0000783948.76503.74	Conference abstract	No	Replies and comments
670	2016	Autoimmunity in STAT3 mutated hyper IgE syndrome	10.1007/s10875-016-0237-x	Conference abstract	No	Replies and comments
671	2022	DISSEMINATED CRYPTOCOCCUS IN A NON-HIV IMMUNOSUPPRESSED PATIENT	10.1016/j.chest.2022.08.1466	Conference abstract	No	Replies and comments
672	2019	HYPOCOMPLEMENTEMIC URTICARIAL VASCULITIS: A RARE CAUSE OF EMPHYSEMA	10.1016/j.chest.2019.08.1163	Conference abstract	No	Replies and comments
673	2021	LUPUS OR MALIGNANT MESOTHELIOMA: THE EVASIVE UNILATERAL EFFUSION	10.1016/j.chest.2021.07.1562	Conference abstract	No	Replies and comments
674	2023	IF I MOVE, DOES IT EXPLODE? LUNG BULLAE IN INTERSTITIAL LUNG DISEASE ASSOCIATED WITH ACUTE VIRAL PNEUMONIA	10.1016/j.chest.2023.07.896	Conference abstract	No	Replies and comments
675	2020	A DRY COUGH CONUNDRUM: A RARE CASE OF PNEUMOCYSTIS JIROVECII PNEUMONIA IN SYSTEMIC LUPUS ERYTHEMATOUS PATIENT ON HYDROXYCHLOROQUINE	10.1016/j.chest.2020.08.408	Conference abstract	No	Replies and comments
676	2020	Belimumab-associated reactivation of pre-core hepatitis b resulting in fatal fulminant hepatic failure	10.14309/01.ajg.0000712700.95945.81	Conference abstract	No	Replies and comments
677	2018	Refractory ascite in the systemic lupus erythematosus: Case report		Conference abstract	No	Replies and comments
678	2021	A clinical and in silico analysis of the exposure-response relationship between hydroxychloroquine and SARS-CoV-2 prevention	10.1002/cpt.2167	Conference abstract	No	Replies and comments
679	2022	PREVALENCE of COVID-19 in SYSTEMIC LUPUS ERYTHEMATOSUS: A META-ANALYSIS	10.1136/annrheumdis-2022-eular.3423	Conference abstract	No	Replies and comments
680	2017	Hepatic complication of untreated systemic lupus erythematosus		Conference abstract	No	Replies and comments
681	2019	ACUTE LUPUS PNEUMONITIS: A RARE INITIAL PRESENTATION OF SYSTEMIC LUPUS ERYTHEMATOSIS	10.1016/j.chest.2019.08.1292	Conference abstract	No	Replies and comments
682	2018	When battle's sign isn't from trauma: Discoid lupus masquerading as skull fracture		Conference abstract	No	Replies and comments
683	2019	Hemophagocytic lymphohistiocytosis in the setting of pregnancy and systemic lupus erythematosus		Conference abstract	No	Replies and comments
684	2013	Acute generalized exanthematous pustulosis in a lupus patient recently initiating hydroxychloroquine		Conference abstract	No	Replies and comments
685	2012	Effect of hydroxychloroquine and statin therapy on pro-inflammatory cytokines and disease activity in a lupus cohort		Conference abstract	No	Replies and comments
686	2022	Not your typical presentation: A case of pediatric systemic lupus erythematous	10.1136/jim-2022-SRMC.319	Conference abstract	No	Replies and comments
687	2023	Hemophagocytic Lymphohistiocytosis Presenting as Acute Decompensated Heart Failure: A Novel Report	10.1164/ajrccm-conference.2023.C50	Conference abstract	No	Replies and comments
688	2015	Presence of an interferon signature in anti-nuclear antibody positive individuals prior to the onset of systemic autoimmune rheumatic disease	10.1136/annrheumdis-2015-eular.5017	Conference abstract	No	Replies and comments
689	2023	RARE CASE OF MYCOBACTERIUM TUBERCULOSIS-ASSOCIATED IMMUNE RECONSTITUTION INFLAMMATORY SYNDROME IN SYSTEMIC LUPUS ERYTHEMATOSUS PATIENT ON CHRONIC IMMUNOSUPPRESSION	10.1016/j.chest.2023.07.685	Conference abstract	No	Replies and comments
690	2019	A case report: treatment of diffuse alveolar hemorrhage in systemic lupus erythematosus patient with intravenous immunoglobulin		Conference abstract	No	Replies and comments
691	2010	Acute lymphocytic leukemia presenting with neutropenia and thrombocytopenia following the diagnosis of systemic lupus erythematosus	10.1111/j.1756-185X.2010.01524.x	Conference abstract	No	Replies and comments
692	2019	Nocardia brain abscess mimicking tuberculoma in a systemic lupus erythematosus patent		Conference abstract	No	Replies and comments
693	2018	Real world medication use in incident systemic lupus erythematosus and lupus nephritis patients		Conference abstract	No	Replies and comments
694	2019	Real world medication use in incident systemic lupus erythematosus and lupus nephritis patients	10.1136/annrheumdis-2019-eular.543	Conference abstract	No	Replies and comments
695	2020	Epidemiology and Sociodemographic Distribution of Upper Gastrointestinal Bleeding among Medicaid Benefi ciaries with Systemic Lupus Erythematosus		Conference abstract	No	Replies and comments
696	2020	Absolute decrease in multiple lymphocyte subsets in both untreated and recurrent patients with Systemic lupus erythematosus		Conference abstract	No	Replies and comments
697	2023	TJALMA SYNDROME (PSEUDO-PSEUDO MEIGS SYNDROME): POLYSEROSITIS WITH INCREASED CA-125 IN PATIENTS WITH SYSTEMIC LUPUS ERYTHEMATOSUS	10.1136/lupus-2023-KCR.242	Conference abstract	No	Replies and comments
698	2016	How to treat system lupus erythematosus? Immuno-regulation but not immunosuppression		Conference abstract	No	Replies and comments
699	2018	Who done it: Is lupus really to blame?		Conference abstract	No	Replies and comments
700	2020	A case of myasthenia gravis presenting to the rheumatology clinic	10.1093/rheumatology/keaa111.047	Conference abstract	No	Replies and comments
701	2012	Lupus nephritis following a streptococcal illness	10.1136/archdischild-2012-301885.303	Conference abstract	No	Replies and comments
702	2023	Effects of antirheumatic drugs on prevalence and clinical outcome of COVID-19 in systemic lupus erythematosus: a meta-analysis		Conference abstract	No	Replies and comments
703	2016	Frequency and factors associated with thirty day hospital readmissions among systemic lupus erythematosus patients in a community hospital in the California central valley		Conference abstract	No	Replies and comments
704	2019	SEPSIS?	10.1093/rap/rkz030	Conference abstract	No	Replies and comments
705	2019	#3 Pregancy and infant outcomes after maternal exposure to rituximab	10.1016/j.reprotox.2019.05.015	Conference abstract	No	Replies and comments
706	2019	Pregnancy and infant outcomes after maternal exposure to rituximab	10.1007/s00228-019-02685-2	Conference abstract	No	Replies and comments
707	2022	Bilateral adhesive capsulitis in a patient treated with isoniazid		Conference abstract	No	Replies and comments
708	2014	Risk factors for herpes zoster among Filipinos with SLE		Conference abstract	No	Replies and comments
709	2017	Risk factors for herpes zoster infection among filipinos with systemic lupus erythematosus: A case control study	10.1136/lupus-2017-000215.430	Conference abstract	No	Replies and comments
710	2018	Immunogenicity of pneumococcal vaccination in patients with childhood onset systemic lupus erythematosus (cSLE): A retrospective chart review		Conference abstract	No	Replies and comments
711	2019	Immunogenicity of pneumococcal vaccination in patients with childhood onset systemic lupus erythematosus (cSLE): A retrospective chart review		Conference abstract	No	Replies and comments
712	2021	Impact of autoimmune disease and its treatment on adults with sickle cell disease	10.1182/blood-2021-153233	Conference abstract	No	Replies and comments
713	2014	Outcomes of chronic hepatitis B virus infection in Chinese patients with rheumatic disorders	10.1007/s12072-014-9519-7	Conference abstract	No	Replies and comments
714	2019	A case of vasculitic wheals	10.1016/j.jaad.2019.06.059	Conference abstract	No	Replies and comments
715	2012	The selection and use of essential medicines		Conference paper	No	Replies and comments
716	2006	Current concepts in rheumatology, royal society of medicine	10.1586/1744666X.2.2.189	Conference paper	No	Replies and comments
717	2010	An unusual case of cerebellar hemorrhage in a patient with systemic lupus erythematosus	10.1002/acr.20114	Conference paper	No	Replies and comments
718	2002	Inflammatory rheumatologic disorders in the elderly: Unusual presentations, altered outlooks	10.3810/pgm.2002.04.1154	Conference paper	No	Replies and comments
719	2010	Efficacy of two cyclophosphamide regimens for the treatment of lupus nephritis in Puerto Ricans: Low vs standard dose		Conference paper	No	Replies and comments
720	2002	Rheumatology and dermatology: Many interconnections, immense border areas		Conference paper	No	Replies and comments
721	2011	A 26-year-old white man with a systemic lupus erythematosus flare and acute multiorgan ischemia: Vasculitis or thrombosis?	10.1002/acr.20439	Conference paper	No	Replies and comments
722	2023	Case 38-2023: A 68-Year-Old Woman with Abnormal Movements and Confusion	10.1056/NEJMcpc2309349	Conference paper	No	Replies and comments
723	2003	Systemic lupus erythematosus: How to manage, when to refer	10.3810/pgm.2003.11.1528	Conference paper	No	Replies and comments
724	1994	Stereoselective distribution of hydroxychloroquine in the rabbit following single and multiple oral doses of the racemate and the separate enantiomers	10.1002/chir.530060418	Conference paper	No	Replies and comments
725	2002	The XXth Rheuma Symposium in Basel: Inflammatory rheumatic diseases		Conference paper	No	Replies and comments
726	2005	Is there a need for new therapies for rheumatoid arthritis?		Conference paper	No	Replies and comments
727	2005	Sjögren's syndrome	10.1016/S0140-6736(05)66990-5	Conference paper	No	Replies and comments
728	2008	Therapeutic principles and goals		Conference paper	No	Replies and comments
729	2013	Two systemic lupus erythematosus patients with severe pleurisy: Similar presentations, different causes	10.1002/acr.21988	Conference paper	No	Replies and comments
730	2009	Rituximab in lupus and beyond: The state of the art	10.1177/0961203309105337	Conference paper	No	Replies and comments
731	2000	Seven years follow-up of LE profundis (lupus panniculitis)		Conference paper	No	Replies and comments
732	2004	I Latin American Congress of Autoimmunity Galapagos - September 15-18	10.1016/j.autrev.2003.10.004	Conference paper	No	Replies and comments
733	2004	The eye in systemic inflammatory diseases	10.1016/S0140-6736(04)17554-5	Conference paper	No	Replies and comments
734	2013	A report from the American College of Rheumatology 2013 meeting (October 26-30, 2013 - San Diego, California, USA)	10.1358/dot.2013.49.11.2086987	Conference paper	No	Replies and comments
735	2003	Solutions for off-label therapy		Conference paper	No	Replies and comments
736	1995	Fifth Lubecker Rheuma Symposium: Reactive arthritis and systemic lupus erythematodes		Conference paper	No	Replies and comments
737	2006	Immunosuppressor treatments: Administration methods, complications and prophylactic measures	10.1016/S0761-8425(06)72093-9	Conference paper	No	Replies and comments
738	2008	Pulse steroid therapy	10.1007/s12098-008-0210-7	Conference paper	No	Replies and comments
739	2010	A 39-year-old woman with lupus, myositis, and a recalcitrant vasculopathy	10.1002/acr.20236	Conference paper	No	Replies and comments
740	2011	Doxycycline for malaria chemoprophylaxis and treatment: Report from the CDC expert meeting on malaria chemoprophylaxis	10.4269/ajtmh.2011.10-0285	Conference paper	No	Replies and comments
741	1991	Combined DMARDS in rheumatoid arthritis: Past, present and future		Conference paper	No	Replies and comments
742	2009	Proliferation signal inhibitors for the treatment of refractory autoimmune rheumatic diseases: A new therapeutic option	10.1111/j.1749-6632.2009.04663.x	Conference paper	No	Replies and comments
743	2011	Abstracts of Papers Presented in IRACON - 2011		Conference review	No	Replies and comments
744	2021	Use of hydroxychloroquine for pre-exposure prophylaxis in COVID 19: debate and suggested future course	10.1080/14787210.2021.1828062	Editorial	No	Replies and comments
745	2015	Circulating cell-free mitochondrial DNA as the probable inducer of early endothelial dysfunction in the prediabetic patient	10.1016/j.exger.2015.05.010	Editorial	No	Replies and comments
746	2020	Covid-19 and uncertainty: Lessons from the frontline for promoting shared decision making	10.36660/abc.20200582	Editorial	No	Replies and comments
747	2007	New treatment options in systemic diseases	10.1179/acb.2007.014	Editorial	No	Replies and comments
748	2007	Treatment adherence and clinical outcome in systemic lupus erythematosus	10.1093/rheumatology/kem016	Editorial	No	Replies and comments
749	2020	Principles of ethical prescribing for self and others: Hydroxychloroquine in the COVID-19 pandemic	10.18773/austprescr.2020.030	Editorial	No	Replies and comments
750	2008	Exploring the complex relationships between infections and autoimmunity	10.1016/j.autrev.2008.07.036	Editorial	No	Replies and comments
751	2020	Population-based studies in systemic lupus erythematosus: Immune thrombocytopenic purpura or â € blood-dominant' lupus?	10.1136/annrheumdis-2020-217356	Editorial	No	Replies and comments
752	2003	A glimpse of some common rheumatological disorders		Editorial	No	Replies and comments
753	2012	Collapsing glomerulopathy in systemic lupus erythematosus: An extreme form of lupus podocytopathy?	10.2215/CJN.03590412	Editorial	No	Replies and comments
754	2004	Anticardiolipin test and the antiphospholipid (Hughes) syndrome: 20 Years and counting!		Editorial	No	Replies and comments
755	2009	How can we reduce the risk of serious infection for patients with systemic lupus erythematosus?	10.1186/ar2818	Editorial	No	Replies and comments
756	2021	Covid-19: Surging demand for some arthritis drugs	10.1136/bmj.n2700	Editorial	No	Replies and comments
757	2010	Introduction to special section: Drug safety in the rheumatic diseases	10.1002/acr.20202	Editorial	No	Replies and comments
758	2020	COVID-19 and Chloroquine/Hydroxychloroquine: Is There Ophthalmological Concern?	10.1016/j.ajo.2020.03.029	Editorial	No	Replies and comments
759	2021	COVID-19 and rheumatic diseases: it is time to better understand this association	10.3899/JRHEUM.201541	Editorial	No	Replies and comments
760	2020	Reducing lupus flares: should we be more careful about stopping glucocorticoids?	10.1080/1744666X.2020.1778466	Editorial	No	Replies and comments
761	2012	Interferon-alpha as a treatment target in systemic lupus erythematosus	10.1016/j.jbspin.2011.10.013	Editorial	No	Replies and comments
762	2010	Bacteremia, sepsis, and peritonitis with Pasteurella multocida in a peritoneal dialysis patient	10.3747/pdi.2009.00186	Editorial	No	Replies and comments
763	2005	Difficulties in the differential diagnosis between primitive rheumatic diseases and hepatitis C virus-related disorders		Editorial	No	Replies and comments
764	2020	Possible consequences of a shortage of hydroxychloroquine for patients with systemic lupus erythematosus amid the COVID-19 pandemic	10.3899/jrheum.200395	Editorial	No	Replies and comments
765	2020	Covid-19 and the quality use of medicines: Evidence, risks and fads	10.18773/austprescr.2020.031	Editorial	No	Replies and comments
766	2020	Management of autoimmune disease during the COVID-19 pandemic	10.18773/austprescr.2020.058	Editorial	No	Replies and comments
767	2023	This Month in JAAD Case Reports: June 2023 Spesolimab for Pyoderma Gangrenosum	10.1016/j.jaad.2023.03.007	Editorial	No	Replies and comments
768	2022	Hydroxychloroquine: Heart-Throb No More?	10.1016/j.jacc.2022.04.038	Editorial	No	Replies and comments
769	2020	Setting sights and giving thanks	10.1016/S2665-9913(20)30242-3	Editorial	No	Replies and comments
770	2016	Autommune diseases in low and middle income countries: A neglected issue in global health		Editorial	No	Replies and comments
771	2012	Reconsidering antimalarials in systemic lupus erythematosus: Developments of translational clinical interest	10.3899/jrheum.111616	Editorial	No	Replies and comments
772	2006	Editorial: UCTD and unfinished business	10.2174/157339706778019566	Editorial	No	Replies and comments
773	2022	Progress toward Better Treatment of Lupus	10.1056/NEJMe2208772	Editorial	No	Replies and comments
774	2009	Anti-malarials and Lupus in West Africa use and lupus in Africans	10.1177/0961203308098383	Editorial	No	Replies and comments
775	2008	Antiphospholipid antibodies and the antiphospholipid syndrome I: Pathogenesis, clinical features, diagnosis, and management	10.1055/s-0028-1082264	Editorial	No	Replies and comments
776	2020	A Policy to Do Better Next Time: Lessons Learned From the COVID-19 Pandemic	10.1002/acr2.11145	Editorial	No	Replies and comments
777	2021	Hydroxychloroquine treatment does not reduce COVID-19 mortality underdosing to the wrong patients?	10.1016/S2665-9913(21)00031-X	letter	No	Replies and comments
778	2020	Complete Remission of Hypertrophic Discoid Cutaneous Lupus Erythematosus after Treatment of Chronic Hepatitis C with Direct-Acting Antivirals	10.1001/jamadermatol.2020.0013	letter	No	Replies and comments
779	2020	Morbidity and Mortality From COVID-19 Are Not Increased Among Children or Patients With Autoimmune Rheumatic Disease—Possible Immunologic Rationale: Comment on the Article by Henderson et al	10.1002/art.41399	letter	No	Replies and comments
780	2022	VEXAS syndrome with systemic lupus erythematosus: expanding the spectrum of associated conditions	10.1002/art.41957	letter	No	Replies and comments
781	2022	Extensive bone marrow capillary network masquerading as fungal hyphae in a patient with systemic lupus erythematosus	10.1002/art.42053	letter	No	Replies and comments
782	2022	Suggested additions to future directions: comment on the ACR white paper on antimalarials and cardiac toxicity by Desmarais et al	10.1002/art.42100	letter	No	Replies and comments
783	2014	Does chronic hepatitis E virus infection exist in immunocompetent patients?	10.1002/hep.26927	letter	No	Replies and comments
784	2015	Reply to "does chronic hepatitis E virus infection exist in immunocompetent patients?"; 10.1002/hep.27423	10.1002/hep.27423	letter	No	Replies and comments
785	2022	Autoimmune rheumatic disease after SARS-CoV-2 vaccination	10.1002/jmv.28092	letter	No	Replies and comments
786	2020	Pharmacist's perspective on HCQ treatment of COVID-19	10.1002/kjm2.12249	letter	No	Replies and comments
787	2022	Systemic lupus erythematosus with acrocyanosis after AstraZeneca COVID-19 vaccination	10.1002/kjm2.12630	letter	No	Replies and comments
788	2022	Autoimmune haemolytic anaemia following SARS-CoV-2 infection in a child: A clue to a systemic autoimmune disease	10.1002/pbc.29481	letter	No	Replies and comments
789	2020	Recurrence of immune thrombocytopenia at the time of SARS-CoV-2 infection	10.1007/s00277-020-04130-2	letter	No	Replies and comments
790	2023	New-onset Evans syndrome in a patient with SLE post SARS-CoV2 mRNA vaccination	10.1007/s00277-022-05034-z	letter	No	Replies and comments
791	2008	Visceral leishmaniasis, systemic lupus erythematosus and acute hepatitis	10.1007/s00296-008-0624-6	letter	No	Replies and comments
792	2009	The use of biological therapy in refractory rheumatic diseases other than rheumatoid arthritis: Experience at a tertiary care center in Lebanon	10.1007/s00296-008-0816-0	letter	No	Replies and comments
793	2020	COVID-19, rheumatic diseases and immunosuppressive drugs: an appeal for medication adherence	10.1007/s00296-020-04566-9	letter	No	Replies and comments
794	2019	Infection mitigation a necessity in lupus patients	10.1007/s10067-018-4346-1	letter	No	Replies and comments
795	2016	A Case of SLC29A3 Spectrum Disorder—Unresponsive to Multiple Immunomodulatory Therapies	10.1007/s10875-016-0301-6	letter	No	Replies and comments
796	2021	Can Cytokine Blocking Prevent Depression in COVID-19 Survivors?	10.1007/s11481-020-09966-z	letter	No	Replies and comments
797	2021	Hydroxychloroquine early in pregnancy and risk of birth defects: don't throw out the baby with the bathwater	10.1016/j.ajog.2020.12.1218	letter	No	Replies and comments
798	2020	Psychiatric adverse events with hydroxychloroquine during COVID-19 pandemic	10.1016/j.ajp.2020.102203	letter	No	Replies and comments
799	2005	Disseminated nocardiosis with initial manifestation mimicking disease flare-up of systemic lupus erythematosus in an SLE patient [2]	10.1016/j.amjmed.2005.03.027	letter	No	Replies and comments
800	2011	Tuberculous appendicitis	10.1016/j.amjmed.2010.05.032	letter	No	Replies and comments
801	2015	A wolf in infection's clothing: The difficulties of discerning systemic lupus erythematosus from its infectious sequelae	10.1016/j.amjmed.2015.01.017	letter	No	Replies and comments
802	2022	Leflunomide: A safe and effective alternative in systemic lupus erythematosus	10.1016/j.autrev.2021.102960	letter	No	Replies and comments
803	2023	COVID-19 vaccine safety during pregnancy in women with systemic lupus erythematosus	10.1016/j.autrev.2023.103292	letter	No	Replies and comments
804	2021	Efficacy of Belimumab for refractory systemic lupus erythematosus (SLE) involving the central nervous system	10.1016/j.ejim.2021.06.012	letter	No	Replies and comments
805	2023	Influence of vaccination and immunosuppressive treatments on the coronavirus disease 2019 outcomes in patients with systemic autoimmune diseases	10.1016/j.ejim.2022.10.013	letter	No	Replies and comments
806	2023	Risk factors for high-risk human papillomavirus cervical infection and clearance in patients with systemic lupus erythematosus	10.1016/j.ejim.2023.07.014	letter	No	Replies and comments
807	2021	Neurological complications of COVID-19 and spontaneous abortion in a pregnant woman – A case report	10.1016/j.ejogrb.2021.06.010	letter	No	Replies and comments
808	2013	Systemic lupus in the elderly a rare case in a 72 year-old man	10.1016/j.eurger.2013.02.004	letter	No	Replies and comments
809	2012	Kikuchi Fujimoto and connective tissue diseases - Uncommon association commonly missed	10.1016/j.injr.2012.07.005	letter	No	Replies and comments
810	2005	Leprosy masquerading as lupus [1]	10.1016/j.jaad.2004.09.025	letter	No	Replies and comments
811	2011	Ureaplasma urealyticum destructive septic arthritis in a patient with systemic lupus erythematosus after rituximab therapy	10.1016/j.jbspin.2010.11.010	letter	No	Replies and comments
812	2021	Pregnancy outcome is favorable in patients with rheumatic diseases under specialized surveillance – Data from the Tuebingen registry for pregnancy in rheumatic diseases in 238 pregnancies	10.1016/j.jbspin.2020.09.005	letter	No	Replies and comments
813	2021	Impact of hydroxychloroquine used as DMARD on SARS-CoV-2 tests and infection evolution in a population of 871 patients with inflammatory rheumatic and musculoskeletal diseases	10.1016/j.jbspin.2021.105226	letter	No	Replies and comments
814	2019	Canalicular melt secondary to Pseudomonas aeruginosa infection in a pediatric patient	10.1016/j.jcjo.2018.07.009	letter	No	Replies and comments
815	2020	Recurrent preseptal cellulitis in Boston keratoprosthesis type II implantation for ocular Stevens-Johnson syndrome	10.1016/j.jcjo.2019.07.017	letter	No	Replies and comments
816	2021	Letter in reply: Crusted scabies mimicking a lupus flare after rituximab and belimumab	10.1016/j.jdcr.2021.07.041	letter	No	Replies and comments
817	2018	B-cell–depleting therapy for diffuse alveolar hemorrhage in systemic lupus erythematosus	10.1016/j.jfma.2018.06.001	letter	No	Replies and comments
818	2020	Prescribing COVID-19 treatments: what we should never forget	10.1016/j.jinf.2020.05.018	letter	No	Replies and comments
819	2020	Indigenous recurrent disseminated histoplasmosis in Taiwan	10.1016/j.jmii.2020.02.003	letter	No	Replies and comments
820	2023	Herpes simplex virus-1 conjunctival dendrite in an immunosuppressed patient	10.1016/j.jtos.2023.07.009	letter	No	Replies and comments
821	2020	The authors reply	10.1016/j.kint.2020.09.009	letter	No	Replies and comments
822	2021	New-onset systemic lupus erythematosus beginning as class V lupus nephritis after COVID-19 vaccination	10.1016/j.kint.2021.09.009	letter	No	Replies and comments
823	2009	Antimalarial's retinopaty remains a current threat	10.1016/j.lpm.2008.11.010	letter	No	Replies and comments
824	2022	Systemic Lupus Induced by Messenger RNA Vaccination	10.1016/j.mayocp.2022.05.001	letter	No	Replies and comments
825	2020	Chloroquine paradox may cause more damage than help fight COVID-19	10.1016/j.micinf.2020.04.004	letter	No	Replies and comments
826	2013	Cryptococcal meningitis occurring eight years before a diagnosis of lupus was made	10.1016/j.mycmed.2013.07.053	letter	No	Replies and comments
827	2022	Acute porphyric polyneuropathy in a pregnant patient with systemic lupus erythematosus	10.1016/j.nrl.2021.02.005	letter	No	Replies and comments
828	2020	Oral MALT Lymphoma: Something to remember	10.1016/j.oraloncology.2019.104564	letter	No	Replies and comments
829	2022	Phototherapies as an adjuvant treatment for oral paracoccidioidomycosis	10.1016/j.pdpdt.2022.102771	letter	No	Replies and comments
830	2020	Successful use of azathioprine in glucocorticoid refractory immune amegakaryocytic thrombocytopenia of lupus	10.1016/j.reuma.2018.03.005	letter	No	Replies and comments
831	2015	A case of leishmaniasis with a lupus-like presentation	10.1016/j.semarthrit.2015.04.001	letter	No	Replies and comments
832	2020	SARS-CoV-2/COVID-19: Evolution in the Caribbean islands	10.1016/j.tmaid.2020.101854	letter	No	Replies and comments
833	2002	Antimalarial agents in pregnancy [2]	10.1016/S0140-6736(02)07643-2	letter	No	Replies and comments
834	2004	Treatment of chronic hepatitis C in a patient with systemic lupus erythematosus [3]	10.1016/S0399-8320(04)95227-X	letter	No	Replies and comments
835	2010	Change in blood group in a patient with systemic lupus erythematosus	10.1016/S0973-3698(10)60538-9	letter	No	Replies and comments
836	2020	Initial data from the COVID-19 Global Rheumatology Alliance provider registries	10.1016/S2665-9913(20)30124-7	letter	No	Replies and comments
837	2020	Initial data from the COVID-19 Global Rheumatology Alliance provider registries – Authors' reply	10.1016/S2665-9913(20)30125-9	letter	No	Replies and comments
838	2020	Hydroxychloroquine in patients with rheumatic diseases during the COVID-19 pandemic: a letter to clinicians	10.1016/S2665-9913(20)30382-9	letter	No	Replies and comments
839	2022	Successful lymphoablative autologous haematopoietic stem cell transplantation in three cases of severe autoimmune disease despite reduced dose cyclophosphamide conditioning—do we need 200 mg/kg cyclophosphamide?	10.1038/s41409-022-01696-5	letter	No	Replies and comments
840	2020	Hydroxychloroquine, a less toxic derivative of chloroquine, is effective in inhibiting SARS-CoV-2 infection in vitro	10.1038/s41421-020-0156-0	letter	No	Replies and comments
841	2020	Potential of chloroquine and hydroxychloroquine to treat COVID-19 causes fears of shortages among people with systemic lupus erythematosus	10.1038/s41591-020-0853-0	letter	No	Replies and comments
842	2023	Acquired Thrombotic Thrombocytopenic Purpura: A Rare Coincidence after COVID-19 mRNA Vaccine?	10.1055/s-0042-1744301	letter	No	Replies and comments
843	1999	Hydroxychloroquine-induced pruritus [11]	10.1080/000155599750010850	letter	No	Replies and comments
844	2004	Paradoxical reaction: Can it be seen after completion of the anti-tuberculous therapy?	10.1080/00365540310017267	letter	No	Replies and comments
845	2007	Clinical features of ANCA-positive systemic lupus erythematosus: Report of two cases [1]	10.1080/03009740600844738	letter	No	Replies and comments
846	2007	Erythroleukaemia complicating ANA-negative systemic lupus erythematosus [1]	10.1080/03009740701483063	letter	No	Replies and comments
847	2020	Systemic lupus erythematosus triggered by trimethoprim–sulfamethoxazole	10.1080/03009742.2020.1719543	letter	No	Replies and comments
848	2022	Humoral and cellular response to a third booster dose SARS-CoV- 2 vaccination in patients with autoimmune disease: a case series	10.1080/03009742.2022.2057000	letter	No	Replies and comments
849	2023	Lupus mastitis–the copycat	10.1080/03009742.2022.2076348	letter	No	Replies and comments
850	2023	Hyperlipidaemia-induced pancreatitis and infected intra-abdominal cysts in a boy with systemic lupus erythematosus: a case report	10.1080/03009742.2023.2230674	letter	No	Replies and comments
851	2020	Acute Syphilitic Posterior Placoid Chorioretinitis Misdiagnosed as Systemic Lupus Erythematosus Associated Uveitis	10.1080/09273948.2019.1649705	letter	No	Replies and comments
852	2022	Peripheral Ulcerative Keratitis in a Young Lady with Systemic Lupus Erythematosus Post Rituximab Infusion-A Case Report	10.1080/09273948.2022.2037654	letter	No	Replies and comments
853	2023	Optic Neuritis Following the BNT162b2 mRNA COVID-19 Vaccine in a Patient with Systemic Lupus Erythematosus Uncovering the Diagnosis of Neuromyelitis Optica Spectrum Disorders	10.1080/09273948.2022.2089901	letter	No	Replies and comments
854	2020	Hydroxychloroquine and chloroquine	10.1093/cid/ciaa338	letter	No	Replies and comments
855	2021	Efficacy of belimumab monotherapy in high infectious risk patient affected by lupus nephritis	10.1093/rap/rkab023	letter	No	Replies and comments
856	2000	A patient with systemic lupus erythematosus and Salmonella enteritidis bacteraemia complicated by rhabdomyolysis and acute cholecystitis	10.1093/rheumatology/39.1.110	letter	No	Replies and comments
857	2000	Presence of HIV infection in patients diagnosed with systematic lupus erythematosus [5]	10.1093/rheumatology/39.9.1047-a	letter	No	Replies and comments
858	2020	Comment on: Vaginal dryness in primary Sjögren's syndrome: A histopathological case-control study	10.1093/rheumatology/keaa144	letter	No	Replies and comments
859	2021	Polyarthritis and fever - A clinical conundrum	10.1093/rheumatology/keab592	letter	No	Replies and comments
860	2008	Aggressive CNS lupus vasculitis in the absence of systemic disease activity [5]	10.1093/rheumatology/kem264	letter	No	Replies and comments
861	2017	Fatal outcome of tick-borne encephalitis in two patients with rheumatic disease treated with rituximab	10.1093/rheumatology/kew495	letter	No	Replies and comments
862	2019	A case of systemic lupus erythematosus with C1q deficiency, increased serum interferon-a levels and high serum interferogenic activity	10.1093/rheumatology/key419	letter	No	Replies and comments
863	1996	Unusual systemic lupus erythematosus-like reaction to minocycline in a patient with acne and antecedent collagen disease	10.1097/00124743-199610000-00014	letter	No	Replies and comments
864	1999	Soft tissue tuberculosis in systemic lupus erythematosus presentation of two cases [1]	10.1097/00124743-199904000-00013	letter	No	Replies and comments
865	2022	Systemic lupus erythematosus following human papillomavirus 9-valent vaccination	10.1097/CM9.0000000000001897	letter	No	Replies and comments
866	2022	Reply to: Kikuchi-Fujimoto Disease Triggered by Systemic Lupus Erythematosus and Mycoplasma pneumoniae Infection - A Report of a Case and a Review of the Literature	10.1097/DAD.0000000000002247	letter	No	Replies and comments
867	2022	Occult Presentation of Infective Endocarditis in Systemic Lupus Erythematosus	10.1097/INF.0000000000003663	letter	No	Replies and comments
868	2016	Systemic lupus erythematosus onset seven years after initiation of highly active antiretroviral therapy in a patient with human immunodeficiency virus	10.1097/RHU.0000000000000426	letter	No	Replies and comments
869	2017	Successful Treatment of Autoimmune Disease-Associated Pyoderma Gangrenosum with the IL-1 Receptor Antagonist Anakinra: A Case Series of 3 Patients	10.1097/RHU.0000000000000511	letter	No	Replies and comments
870	2021	Visceral Leishmaniasis Versus Systemic Lupus Erythematosus Flare - Old Axioms Sometimes Stay True Other Times Not	10.1097/RHU.0000000000000902	letter	No	Replies and comments
871	2021	Terbinafine-Induced Relapse of Bullous Lupus Erythematosus	10.1097/RHU.0000000000000945	letter	No	Replies and comments
872	2021	Reactivation of Chagas Disease in Patients With Rheumatic Autoimmune Diseases Diagnosed by Molecular Quantification Techniques	10.1097/RHU.0000000000001108	letter	No	Replies and comments
873	2021	The Challenge of Tuberculosis Arthritis Differential Diagnosis Series of Cases	10.1097/RHU.0000000000001130	letter	No	Replies and comments
874	2021	Subcutaneous Emphysema and Spontaneous Pneumomediastinum in Systemic Lupus Erythematosus and Dermatomyositis Overlap Syndrome	10.1097/RHU.0000000000001216	letter	No	Replies and comments
875	2021	Delayed Diagnosis of Dengue in a Patient with Systemic Lupus Erythematosus	10.1097/RHU.0000000000001359	letter	No	Replies and comments
876	2021	Adult-Onset Still Disease as a Novel Autoimmune Complication of Alemtuzumab Therapy: A Case Report and Review of Alemtuzumab-Associated Autoimmune Disease	10.1097/RHU.0000000000001382	letter	No	Replies and comments
877	2021	Calciphylaxis in Systemic Lupus Erythematosus: A Diagnostic Challenge	10.1097/RHU.0000000000001467	letter	No	Replies and comments
878	2021	COVID-19 Coagulopathy in a Patient with Systemic Lupus Erythematosus and Antiphospholipid Antibodies	10.1097/RHU.0000000000001599	letter	No	Replies and comments
879	2010	Visceral leishmaniasis mimicking systemic lupus erythematosus	10.1097/RHU.0b013e3181dfd26f	letter	No	Replies and comments
880	2017	Beneficial effect of hydroxychloroquine on cutaneous vasculitis in a Japanese patient with systemic lupus erythematosus	10.1111/1346-8138.13560	letter	No	Replies and comments
881	2022	Exacerbation of systemic lupus erythematosus after receiving mRNA-1273-based coronavirus disease 2019 vaccine	10.1111/1346-8138.16327	letter	No	Replies and comments
882	2017	A fatal case of systemic lupus erythematosus complicated by macrophage activation syndrome, portal vein thrombosis and acute colitis	10.1111/1756-185X.12511	letter	No	Replies and comments
883	2020	COVID-19 infection in patients with systemic lupus erythematosus: Data from the Asia Pacific Lupus Collaboration	10.1111/1756-185X.13937	letter	No	Replies and comments
884	2020	Simultaneous presentation of Lupus Erythematosus in a mother and a sibling pair	10.1111/ajd.13306	letter	No	Replies and comments
885	2017	Adaptive optics: a tool for screening hydroxychloroquine-induced maculopathy?	10.1111/aos.13276	letter	No	Replies and comments
886	2013	Diphencyprone immunotherapy for viral warts in immunosuppressed patients	10.1111/bjd.12152	letter	No	Replies and comments
887	2019	Image Gallery: A missed diagnosis	10.1111/bjd.17720	letter	No	Replies and comments
888	2018	Swollen hand joints, arthralgia, photosensitivity and generalized acquired cutis laxa-like presentation of leprosy	10.1111/ddg.13617	letter	No	Replies and comments
889	2020	The impact of hydroxychloroquine shortages on patients with dermatological conditions during COVID-19 pandemic	10.1111/dth.13524	letter	No	Replies and comments
890	2020	Cutaneous lupus erythematosus patients in a high-epidemic COVID-19 area, Bergamo, Italy	10.1111/dth.13776	letter	No	Replies and comments
891	2022	New-onset systemic lupus erythematosus after ChAdOX1 nCoV-19 and alopecia areata after BNT162b2 vaccination against SARS-CoV-2	10.1111/dth.15677	letter	No	Replies and comments
892	2020	COVID-19 occurrence in one secukinumab-treated patient affected by hidradenitis suppurativa and systemic lupus erythematosus	10.1111/ijd.15209	letter	No	Replies and comments
893	2021	Association of chilblain lupus and anti-Ro/SSA and anti-La/SSB antibodies: a study of 30 cases	10.1111/ijd.15553	letter	No	Replies and comments
894	2022	Tofacitinib for refractory chilblain lupus erythematosus	10.1111/ijd.15625	letter	No	Replies and comments
895	2023	A case of systemic lupus erythematosus in the context of ASIA syndrome because of silicone breast implants	10.1111/ijd.16866	letter	No	Replies and comments
896	2022	Acquired FXI deficiency in a systemic lupus erythematosus patient: Evolution and coagulation phenotypic changed to lupus anticoagulant during immunosuppressive therapy	10.1111/ijlh.13937	letter	No	Replies and comments
897	2016	Concomitant plasmapheresis and cladribine infusion for the treatment of life-threatening systemic lupus erythematosus	10.1111/imj.13242	letter	No	Replies and comments
898	2019	John Cunningham virus granule cell neuronopathy in a mildly immunosuppressed patient with systemic lupus erythematosus	10.1111/imj.14318	letter	No	Replies and comments
899	2022	Sporotrichoid cutaneous tuberculosis: an Australian case with negative QuantiFERON gold test	10.1111/imj.15927	letter	No	Replies and comments
900	2023	Visceral disseminated varicella-zoster: radiographical features to aid diagnosis	10.1111/imj.16271	letter	No	Replies and comments
901	2020	Clinically inactive pyoderma gangrenosum successfully treated with negative pressure therapy and punch grafting	10.1111/iwj.13303	letter	No	Replies and comments
902	2011	Rituximab and lupus interstitial lung disease: Friend or foe?	10.1111/j.1756-185X.2010.01592.x	letter	No	Replies and comments
903	2012	Pharyngeal-cervical-brachial variant of Guillain-Barre syndrome with predominant bulbar palsy as the initial presentation of systemic lupus erythematosus and lupus nephritis: A case report	10.1111/j.1756-185X.2012.01761.x	letter	No	Replies and comments
904	2016	Neutrophilic urticarial dermatosis (NUD) indicating Cryopyrin-associated periodic syndrome associated with a novel mutation of the NLRP3 gene	10.1111/jdv.13020	letter	No	Replies and comments
905	2019	Seborrheic area involvement in patients with systemic lupus erythematosus	10.1111/jdv.15557	letter	No	Replies and comments
906	2021	Mucocutaneous leishmaniasis complicating systemic lupus erythematosus and responding to high dose amphotericin B	10.1111/jdv.17423	letter	No	Replies and comments
907	2022	SCLE manifestation after mRNA COVID-19 vaccination	10.1111/jdv.17895	letter	No	Replies and comments
908	2022	De novo annular pustular psoriasis following mRNA COVID-19 vaccine	10.1111/jdv.18114	letter	No	Replies and comments
909	2021	Systemic lupus erythematosus after COVID-19 vaccination: A case report	10.1111/jocd.14386	letter	No	Replies and comments
910	2022	Poikilodermatous lichen planus pigmentosus: A unique variant of a common disease	10.1111/jocd.14754	letter	No	Replies and comments
911	2021	CHILDHOOD SYSTEMIC LUPUS ERYTHEMATOSUS AND COVID-19	10.1111/jpc.15451	letter	No	Replies and comments
912	2012	Antimalarial ototoxicity: An underdiagnosed complication? A study of spontaneous reports to the French Pharmacovigilance Network	10.1136/annrheumdis-2011-201265	letter	No	Replies and comments
913	2019	Protective effects of antimalarials in Chinese patients with systemic lupus erythematosus	10.1136/annrheumdis-2018-213819	letter	No	Replies and comments
914	2020	Prevention of infections in patients with antineutrophil cytoplasm antibody-associated vasculitis: Potential role of hydroxychloroquine	10.1136/annrheumdis-2018-214508	letter	No	Replies and comments
915	2020	Response to: Â € Treatment of systemic lupus erythematosus: Don't forget hydroxychloroquine' by Michaud et al	10.1136/annrheumdis-2019-215817	letter	No	Replies and comments
916	2020	SLE, hydroxychloroquine and no SLE patients with COVID-19: A comment	10.1136/annrheumdis-2020-217506	letter	No	Replies and comments
917	2020	Can hydroxychloroquine protect patients with rheumatic diseases from COVID-19? Response to: Â Does hydroxychloroquine prevent the transmission of COVID-19?' by Heldwein and Calado and â € SLE, hydroxychloroquine and no SLE patients with COVID-19: A comment' by Joob and Wiwanitkit	10.1136/annrheumdis-2020-217524	letter	No	Replies and comments
918	2021	Hydroxychloroquine reduces the risk of covid-19 in patients with rheumatic diseases: Myth or reality?	10.1136/annrheumdis-2020-217556	letter	No	Replies and comments
919	2021	To consider or not antimalarials as a prophylactic intervention in the SARS-CoV-2 (COVID-19) pandemic	10.1136/annrheumdis-2020-217557	letter	No	Replies and comments
920	2021	Still early to define a clear role of antimalarial drugs for COVID-19 in patients with rheumatic disease. Response to: Hydroxychloroquine reduces the risk of covid-19 in patients with rheumatic diseases: Myth or reality?' by Xie et al	10.1136/annrheumdis-2020-217633	letter	No	Replies and comments
921	2021	Response to 'Is there a future for hydroxychloroquine/chloroquine in prevention of SARS-CoV-2 infection (COVID-19)?' by Moiseev et al	10.1136/annrheumdis-2020-217636	letter	No	Replies and comments
922	2021	SLE patients are not immune to covid-19: importance of sending the right message across	10.1136/annrheumdis-2020-217658	letter	No	Replies and comments
923	2021	No evidence so far on the protective effect of hydroxychloroquine to prevent COVID-19: comment by Joob and Wiwanitkit	10.1136/annrheumdis-2020-217665	letter	No	Replies and comments
924	2021	Rheumatic disease and COVID-19	10.1136/annrheumdis-2020-217674	letter	No	Replies and comments
925	2020	Baseline use of hydroxychloroquine in systemic lupus erythematosus does not preclude SARS-CoV-2 infection and severe COVID-19	10.1136/annrheumdis-2020-217690	letter	No	Replies and comments
926	2021	Response to: 'Patients with lupus are not protected from COVID-19: a comment' by Sawalha, 'No evidence so far on the protective effect of hydroxycloroquin to prevent COVID-19: response to the Comment by Joob and Wiwanitkit' by Romão et al and 'SLE patients are not immune to COVID-19: importance of sending the right message across' by Goyal	10.1136/annrheumdis-2020-217695	letter	No	Replies and comments
927	2020	COVID-19 infection in a northern-Italian cohort of systemic lupus erythematosus assessed by telemedicine	10.1136/annrheumdis-2020-217717	letter	No	Replies and comments
928	2021	COVID-19 in rheumatology outpatient clinics: Dutch mirror image to Lombardy, Italy	10.1136/annrheumdis-2020-217765	letter	No	Replies and comments
929	2021	Are patients with systemic lupus erythematosus at increased risk for COVID-19?	10.1136/annrheumdis-2020-217787	letter	No	Replies and comments
930	2021	Patients with lupus with COVID-19: University of Michigan experience	10.1136/annrheumdis-2020-217794	letter	No	Replies and comments
931	2021	Correspondence on a € Clinical course of coronavirus disease 2019 (COVID-19) in a series of 17 patients with systemic lupus under long-term treatment with hydroxychloroquine'	10.1136/annrheumdis-2020-217827	letter	No	Replies and comments
932	2021	Clinical course of COVID-19 in patients with systemic lupus erythematosus under long-term treatment with hydroxychloroquine	10.1136/annrheumdis-2020-217847	letter	No	Replies and comments
933	2021	Response to: 'Are patients with systemic lupus erythematosus at increased risk for COVID-19?' by Favalli et al	10.1136/annrheumdis-2020-217859	letter	No	Replies and comments
934	2021	Response to: € Correspondence on a € Clinical course of coronavirus disease 2019 (COVID-19) in a series of 17 patients with systemic lupus under long-term treatment with hydroxychloroquine'' by Nikpour et al	10.1136/annrheumdis-2020-217875	letter	No	Replies and comments
935	2021	Response to: € Patients with lupus with COVID-19: University of Michigan experience' by Wallace et al	10.1136/annrheumdis-2020-217910	letter	No	Replies and comments
936	2021	Monitoring of patients with systemic lupus erythematosus during the COVID-19 outbreak	10.1136/annrheumdis-2020-217919	letter	No	Replies and comments
937	2021	Concerns and needs of patients with systemic lupus erythematosus regarding hydroxychloroquine supplies during the COVID-19 pandemic: Results from a patient-centred survey	10.1136/annrheumdis-2020-217967	letter	No	Replies and comments
938	2021	Response to: Â € Monitoring of patients with systemic lupus erythematosus during the COVID-19 outbreak' by Holubar et al	10.1136/annrheumdis-2020-217988	letter	No	Replies and comments
939	2021	Response to: A € Clinical course of COVID-19 in patients with systemic lupus erythematosus under long-term treatment with hydroxychloroquine' by Carbillon et al	10.1136/annrheumdis-2020-217990	letter	No	Replies and comments
940	2021	Impact of COVID-19 pandemic on patients with SLE: Results of a large multicentric survey from India	10.1136/annrheumdis-2020-218013	letter	No	Replies and comments
941	2022	Implications of SARS-CoV-2 infection for patients with rheumatic disease	10.1136/annrheumdis-2020-218050	letter	No	Replies and comments
942	2021	Response to: Â € Concerns and needs of patients with systemic lupus erythematosus regarding hydroxychloroquine supplies during the COVID-19 pandemic: Results from a patient-centred survey' by Plüß et al	10.1136/annrheumdis-2020-218069	letter	No	Replies and comments
943	2021	Response to: Â € Presence of anti-phospholipid antibodies in COVID-19: A case series study' by Amezcua-Guerra et al	10.1136/annrheumdis-2020-218145	letter	No	Replies and comments
944	2021	Response to: Â € Impact of COVID-19 pandemic on patients with SLE: Results of a large multicentric survey from India' by Goyal et al	10.1136/annrheumdis-2020-218146	letter	No	Replies and comments
945	2021	COVID-19 among Malaysian patients with systemic lupus erythematosus on hydroxychloroquine	10.1136/annrheumdis-2020-218154	letter	No	Replies and comments
946	2021	Hydroxychloroquine shortages among patients with systemic lupus erythematosus during the COVID-19 pandemic: experience of the Systemic Lupus International Collaborating Clinics	10.1136/annrheumdis-2020-218164	letter	No	Replies and comments
947	2021	Response to: Â € COVID-19 among Malaysian patients with systemic lupus erythematosus on hydroxychloroquine' by Teh et al	10.1136/annrheumdis-2020-218173	letter	No	Replies and comments
948	2021	Systematic analysis of COVID-19 infection and symptoms in a systemic lupus erythematosus population: Correlation with disease characteristics, hydroxychloroquine use and immunosuppressive treatments	10.1136/annrheumdis-2020-218244	letter	No	Replies and comments
949	2021	COVID-19 and the practice of rheumatology in Africa: Big changes to services from the shockwave of a pandemic	10.1136/annrheumdis-2020-218273	letter	No	Replies and comments
950	2021	Toll-like receptors revisited A possible role for TLR1 in lupus nephritis	10.1136/annrheumdis-2020-218373	letter	No	Replies and comments
951	2022	COVID-19 in patients with rheumatic diseases: What is the real mortality risk?	10.1136/annrheumdis-2020-218388	letter	No	Replies and comments
952	2022	Response to: 'Implications of SARS-CoV-2 infection for patients with rheumatic disease' by Lin et al	10.1136/annrheumdis-2020-218404	letter	No	Replies and comments
953	2022	Clinical features of patients with rheumatic diseases and COVID-19 infection in Sarawak, Malaysia	10.1136/annrheumdis-2020-218425	letter	No	Replies and comments
954	2022	Comment on Ye et al A Presence of respiratory failure of COVID-19 infection in rheumatism patients in Wuhan, China'	10.1136/annrheumdis-2020-218451	letter	No	Replies and comments
955	2022	Response to 'Impact of COVID-19 pandemic on hospitalisation of patients with systemic lupus erythematosus (SLE): report from a tertiary hospital during the peak of the pandemic' by Chuah et al	10.1136/annrheumdis-2020-218487	letter	No	Replies and comments
956	2022	Hydroxychloroquine ineffective for COVID-19 prophylaxis in lupus and rheumatoid arthritis	10.1136/annrheumdis-2020-218500	letter	No	Replies and comments
957	2023	Systemic lupus erythematosus and COVID-19: What we know so far	10.1136/annrheumdis-2020-218601	letter	No	Replies and comments
958	2023	Comment on Baseline use of hydroxychloroquine in systemic lupus erythematosus does not preclude SARS-CoV-2 infection and severe COVID-19' by Konig et al. Long-term exposure to hydroxychloroquine or chloroquine and the risk of hospitalisation with COVID-19: A nationwide, observational cohort study in 54 873 exposed individuals and 155 689 matched unexposed individuals in France	10.1136/annrheumdis-2020-218647	letter	No	Replies and comments
959	2022	Response to: 'Correspondence on 'Festina lente: hydroxychloroquine, COVID-19and the role of the rheumatologist' by Graef et al ' by Lo et al	10.1136/annrheumdis-2020-218680	letter	No	Replies and comments
960	2022	Response to: Hydroxychloroquine ineffective for COVID-19 prophylaxis in lupus and rheumatoid arthritis' by Singer et al	10.1136/annrheumdis-2020-218683	letter	No	Replies and comments
961	2020	Antirheumatic drugs, B cell depletion and critical COVID-19: Correspondence on 'Clinical course of coronavirus disease 2019 (COVID-19) in a series of 17 patients with systemic lupus erythematosus under long-term treatment with hydroxychloroquine' by Mathian et al	10.1136/annrheumdis-2020-218778	letter	No	Replies and comments
962	2023	Correspondence on 'Clinical course of coronavirus disease 2019 (COVID-19) in a series of 17 patients with systemic lupus erythematosus under long-term treatment with hydroxychloroquine'	10.1136/annrheumdis-2020-219648	letter	No	Replies and comments
963	2023	Correspondence on 'SARS-CoV-2 antibody response after COVID-19 in patients with rheumatic disease'	10.1136/annrheumdis-2021-220148	letter	No	Replies and comments
964	2021	Antibody response to a single dose of SARS-CoV-2 mRNA vaccine in patients with rheumatic and musculoskeletal diseases	10.1136/annrheumdis-2021-220289	letter	No	Replies and comments
965	2023	Correspondence on 'Clinical course of coronavirus disease 2019 (COVID-19) in a series of 17 patients with systemic lupus erythematosus under long-Term treatment with hydroxychloroquine'	10.1136/annrheumdis-2021-220410	letter	No	Replies and comments
966	2021	High antibody response to two-dose SARS-CoV-2 messenger RNA vaccination in patients with rheumatic and musculoskeletal diseases	10.1136/annrheumdis-2021-220656	letter	No	Replies and comments
967	2022	Temporary hold of mycophenolate augments humoral response to SARS-CoV-2 vaccination in patients with rheumatic and musculoskeletal diseases: a case series	10.1136/annrheumdis-2021-221252	letter	No	Replies and comments
968	2022	Severely impaired humoral response against SARS-CoV-2 variants of concern following two doses of BNT162b2 vaccine in patients with systemic lupus erythematosus (SLE)	10.1136/annrheumdis-2022-222498	letter	No	Replies and comments
969	2002	New onset systemic lupus erythematosus in a patient receiving etanercept for rheumatoid arthritis [1]	10.1136/ard.61.11.1031	letter	No	Replies and comments
970	2023	Transplacental passage of belimumab during pregnancy and follow-up of a child exposed in utero	10.1136/ard-2022-223684	letter	No	Replies and comments
971	2020	Impact of COVID-19 pandemic on SLE: Beyond the risk of infection	10.1136/lupus-2020-000408	letter	No	Replies and comments
972	2021	Development and implementation of a virtual Lupus Patient Education Event during the COVID-19 pandemic	10.1136/lupus-2021-000493	letter	No	Replies and comments
973	2020	Impact of COVID-19 pandemic on management of autoimmune and inflammatory diseases in Morocco	10.11604/pamj.2020.37.240.26188	letter	No	Replies and comments
974	2021	Pelvic panniculitis mimicking abscess in a patient with systemic lupus erythematosus	10.11622/SMEDJ.2021018	letter	No	Replies and comments
975	2015	Negative symptoms in neuropsychiatric systemic lupus erythematosus	10.1176/appi.neuropsych.13110342	letter	No	Replies and comments
976	2020	Auditory Cinchonism in COVID Era	10.1177/0145561320947255	letter	No	Replies and comments
977	2009	Splenic microcalcifications in systemic lupus erythematosus	10.1177/0961203308099626	letter	No	Replies and comments
978	2009	Systemic lupus erythematosus and ulcerative colitis	10.1177/0961203308100658	letter	No	Replies and comments
979	2010	Successful treatment of refractory immune thrombocytopenia with anti-CD20 antibody in a patient with systemic lupus erythematosus	10.1177/0961203309345723	letter	No	Replies and comments
980	2010	Mycophenolate: Dual utility in rare conditions of HIV infection complicating lupus	10.1177/0961203309355809	letter	No	Replies and comments
981	2010	Infection with Neisseria meningitidis serogroup y revealing systemic lupus erythematosus	10.1177/0961203310376954	letter	No	Replies and comments
982	2013	Hydroxycloroquine alone for severe immune thrombocytopenic purpura associated with systemic lupus erythematosus	10.1177/0961203313490239	letter	No	Replies and comments
983	2013	Chromosomally integrated human herpesvirus 6 in a patient with systemic lupus erythematosus	10.1177/0961203313498794	letter	No	Replies and comments
984	2013	Rituximab therapy in refractory macrophage activation syndrome secondary to systemic lupus erythematosus	10.1177/0961203313504634	letter	No	Replies and comments
985	2014	Absence of filarial infection in patients of systemic lupus erythematosus (SLE) in filarial endemic area: A possible protective role	10.1177/0961203314546019	letter	No	Replies and comments
986	2015	Splenic infarction due to disseminated primary CMV infection	10.1177/0961203314548885	letter	No	Replies and comments
987	2016	A non-fatal pneumonia due to Legionella longbeachae in a patient with systemic lupus erythematosus	10.1177/0961203316643599	letter	No	Replies and comments
988	2016	Elevated procalcitonin levels in a severe lupus flare without infection	10.1177/0961203316651746	letter	No	Replies and comments
989	2018	Pyoderma gangrenosum masquerading as an ulcer related to antiphospholipid antibodies in a patient with systemic lupus erythematosus	10.1177/0961203318793705	letter	No	Replies and comments
990	2019	Predictors for seasonal influenza vaccination and reasons for inadequate vaccination coverage against a broad spectrum of vaccine-preventable diseases: a cross-sectional study among a Brazilian cohort of adult patients with systemic lupus erythematosus	10.1177/0961203319846383	letter	No	Replies and comments
991	2020	Human papillomavirus vaccine safety in systemic lupus erythematosus patients	10.1177/0961203320946375	letter	No	Replies and comments
992	2020	Lupus nephritis-related issues during COVID-19 pandemic quarantine	10.1177/0961203320957098	letter	No	Replies and comments
993	2021	Venous thrombosis in a systemic lupus erythematosus patient with antiphospholipid antibodies coinciding with mild Covid-19	10.1177/0961203320967407	letter	No	Replies and comments
994	2021	SARS-CoV-2 vaccination efficacy and B-cell depletion therapy in systemic lupus erythematosus: Description of a case	10.1177/09612033211027940	letter	No	Replies and comments
995	2021	Belimumab in subacute cutaneous lupus erythematosus	10.1177/09612033211033989	letter	No	Replies and comments
996	2021	SARS-CoV-2 seroprevalence, seroconversion and neutralizing antibodies in a systemic lupus erythematosus cohort and comparison to controls	10.1177/09612033211063793	letter	No	Replies and comments
997	2021	Laboratory-confirmed pediatric COVID-19 in patients with rheumatic diseases: A case series in a tertiary hospital	10.1177/0961203321998427	letter	No	Replies and comments
998	2023	Is there an increased risk of severe COVID-19 among patients with systemic lupus erythematosus treated with anifrolumab?	10.1177/09612033231153536	letter	No	Replies and comments
999	2023	Systemic lupus erythematosus and antiphospholipid syndrome with retiform purpura as the initial skin lesion: A case study	10.1177/09612033231162199	letter	No	Replies and comments
1000	2023	Comparison of COVID-19 Vaccination and Infection Rates in Adult Patients With Autoimmune Inflammatory Disease on b/tsDMARD Therapy	10.1177/10600280231164109	letter	No	Replies and comments
1001	1997	Anaphylactoid reaction to ciprofloxacin versus toxic shock syndrome [3]	10.1177/106002809703100121	letter	No	Replies and comments
1002	2020	Driving forces for covid-19 clinical trials using chloroquine: The need to choose the right research questions and outcomes	10.1590/0037-8682-0155-2020	letter	No	Replies and comments
1003	2019	Systemic lupus erythematosus with abdominal lymphadenopathy	10.1684/ejd.2019.3589	letter	No	Replies and comments
1004	2020	Risk of COVID-19 infection among lupus erythematosus patients and rheumatoid arthritis patients: a retrospective study in Hubei, China	10.1684/ejd.2020.3926	letter	No	Replies and comments
1005	2022	Experience of a second-level rheumatology clinic during the COVID-19 quarantine	10.23736/S0026-4806.20.06617-3	letter	No	Replies and comments
1006	2021	Hidradenitis suppurativa associated with systemic lupus erythematosus and psoriasis: A therapeutical challenge	10.23736/S2784-8671.19.06209-6	letter	No	Replies and comments
1007	2021	Amicrobial pustulosis or erosive pustular dermatosis of the inguinal folds: Broad of the same spectrum?	10.23736/S2784-8671.19.06373-9	letter	No	Replies and comments
1008	2023	Bullous systemic lupus erythematosus in a pregnant woman with anaemia coexisting with asymptomatic hepatic haemangioma	10.25259/IJDVL_1299_20	letter	No	Replies and comments
1009	2012	Delayed diagnosis of systemic lupus erythematosus due to misinterpretation of dengue serology	10.3109/03009742.2011.633552	letter	No	Replies and comments
1010	2019	Paediatric Acute Respiratory Distress Syndrome as the introductory manifestation in a patient with Childhood Onset Systemic Lupus Erythematosus	10.31138/mjr.30.2.135	letter	No	Replies and comments
1011	2021	Clinical spectrum and therapeutic management of auto-immune myelofibrosis: a nation-wide study of 30 cases	10.3324/haematol.2020.249896	letter	No	Replies and comments
1012	2009	Calciphylaxis in the absence of renal disease: Secondary hyperparathyroidism and systemic lupus erythematosus	10.3899/jrheum.090252	letter	No	Replies and comments
1013	2010	Parvovirus B19-associated systemic lupus erythematosus: Clinical mimicry or autoimmune induction?	10.3899/jrheum.100345	letter	No	Replies and comments
1014	2010	Multiple septic bursitis and spontaneous achilles tendon tear in systemic lupus erythematosus	10.3899/jrheum.100409	letter	No	Replies and comments
1015	2011	Desensitization to hydroxychloroquine: 4 Cases	10.3899/jrheum.110345	letter	No	Replies and comments
1016	2012	Use of hydroxychloroquine in Japan	10.3899/jrheum.111569	letter	No	Replies and comments
1017	2013	Immunogenicity of the bivalent human papillomavirus vaccine in adolescents with juvenile systemic lupus erythematosus or juvenile dermatomyositis	10.3899/jrheum.130246	letter	No	Replies and comments
1018	2015	Double trouble: A case of concurrent opportunistic infections	10.3899/jrheum.141309	letter	No	Replies and comments
1019	2016	A fatal case of calciphylaxis in a patient with systemic lupus erythematosus and normal renal function	10.3899/jrheum.150819	letter	No	Replies and comments
1020	2017	Paradoxical nodular scleritis during tocilizumab therapy: A case report	10.3899/jrheum.170234	letter	No	Replies and comments
1021	2020	Incidence and clinical course of COVID-19 in patients with connective tissue diseases: A descriptive observational analysis	10.3899/jrheum.200507	letter	No	Replies and comments
1022	2020	Evidence of protective effect of hydroxychloroquine on COVID-19	10.3899/jrheum.200638	letter	No	Replies and comments
1023	2020	Dr. Favalli, et al reply	10.3899/jrheum.200723	letter	No	Replies and comments
1024	2023	Drs. Kim and Hong reply	10.3899/jrheum.220973	letter	No	Replies and comments
1025	2023	Cervical Cancer Screening Is a Highly Neglected Procedure Among Women With Systemic Lupus Erythematosus	10.3899/jrheum.230082	letter	No	Replies and comments
1026	2015	Idiopathic thrombocytopenic purpura masquerading paediatric SLE	10.4103/0019-5154.156406	letter	No	Replies and comments
1027	2023	Isolated insular stroke: An interesting report of two cases	10.4103/aian.aian_697_22	letter	No	Replies and comments
1028	2020	Rowell's syndrome with lupus hepatitis: A case report from China	10.4103/ijd.IJD_222_19	letter	No	Replies and comments
1029	2020	Exacerbation of systemic lupus erythematosus in a patient with concomitant chronic plaque psoriasis treated with ustekinumab	10.4103/ijdvl.IJDVL_961_18	letter	No	Replies and comments
1030	2020	False reassurance or inadequate drug levels?	10.4103/ijmr.IJMR_2485_20	letter	No	Replies and comments
1031	2020	Optimal dosing & time: Issues to get hydroxychloroquine safety & efficacy against COVID-19/SARS-CoV-2	10.4103/ijmr.IJMR_2609_20	letter	No	Replies and comments
1032	2020	Hydroxychloroquine for prophylaxis in COVID-19: Need to revisit dosing regimen	10.4103/ijmr.IJMR_3077_20	letter	No	Replies and comments
1033	2019	Comparison of two steroid regimens in induction therapy of proliferative lupus nephritis: A randomized controlled trial	10.4103/ijn.IJN_299_18	letter	No	Replies and comments
1034	2023	Uncommon manifestation of discoid lupus erythematosus in a human immunodeficiency virus patient	10.4103/ijstd.ijstd_42_23	letter	No	Replies and comments
1035	2023	Systemic lupus erythematosus in human immunodeficiency virus: An unusual association	10.4103/ijstd.ijstd_88_21	letter	No	Replies and comments
1036	2021	Macrophage activation syndrome as the presenting manifestation of systemic lupus erythematosus	10.4103/injr.injr_241_20	letter	No	Replies and comments
1037	2021	Tocilizumab as a promising agent against COVID-19: Issues and challenges	10.4103/jrms.JRMS_524_20	letter	No	Replies and comments
1038	2019	Methicillin-resistant Staphylococcus aureus Septic Arthritis: A case report with the possible colchicine effect to the bacterial persistence	10.4274/mjima.galenos.2019.2019.12	letter	No	Replies and comments
1039	2021	Hydroxychloroquine, TTP, COVID-19, and SLE	10.4274/tjh.galenos.2021.2020.0770	letter	No	Replies and comments
1040	2021	Immune thrombotic thrombocytopenic purpura in a patient with suspected covid-19: Hydroxychloroquine culprit or just happenstance?	10.4274/tjh.galenos.2021.2021.0057	letter	No	Replies and comments
1041	2017	Successful treatment of a 20-year nonhealing venous leg ulcer in a patient with systemic lupus erythematosus	10.5114/aoms.2017.67289	letter	No	Replies and comments
1042	2022	Systemic lupus erythematosus flare following SARS-CoV2 infection: the implication of IFNα and anti-IFNα autoantibodies	10.55563/clinexprheumatol/5pubx8	letter	No	Replies and comments
1043	2012	Case series of four patients with strongyloides after occupational exposure	10.5694/mja11.11505	letter	No	Replies and comments
1044	2023	Acute adrenal insufficiency caused by antiphospholipid syndrome: a case report and literature review	10.5847/wjem.j.1920-8642.2023.082	letter	No	Replies and comments
1045	2022	Purtscher-like retinopathy in a patient with COVID-19-associated coagulopathy	10.5935/0004-2749.2020-0328	letter	No	Replies and comments
1046	1994	CD4+ lymphocytopenia in systemic lupus erythematosus [7]	10.7326/0003-4819-120-2-199401150-00022	letter	No	Replies and comments
1047	2021	Absence of humoral response after two-dose sars-cov-2 messenger rna vaccination in patients with rheumatic and musculoskeletal diseases: A case series	10.7326/M21-1451	letter	No	Replies and comments
1048	2019	Rowell syndrome in Nigeria: Systemic lupus erythematosus presenting as recurrent erythema multiforme in a young woman		letter	No	Replies and comments
1049	2021	Pseudoscience at the expense of rheumatic disease patients during the Coronavirus disease 2019 pandemic		letter	No	Replies and comments
1050	2009	Systemic lupus erythematosus and Darier's disease: Description of a case		letter	No	Replies and comments
1051	2004	Mastitis refractory to cyclophosphamide in systemic lupus erythematosus		letter	No	Replies and comments
1052	2021	Epidemiology and clinical characteristics of COVID-19 in rheumatic diseases at a tertiary care hospital in Wuhan, China		letter	No	Replies and comments
1053	1998	Toxicities of dapsone in the treatment of cutaneous manifestations of rheumatic diseases		letter	No	Replies and comments
1054	2007	Disseminated candidiasis in systemic lupus erythematosus		letter	No	Replies and comments
1055	2007	Chloroquine and pregnancy		letter	No	Replies and comments
1056	2021	Incidence of COVID-19 in an Italian cohort of patients with systemic lupus erythematosus: An observational survey		letter	No	Replies and comments
1057	2014	RE: Letters to the editor: Classifying drugs in pregnancy		letter	No	Replies and comments
1058	2004	Human Parvovirus B19 and juvenile systemic lupus erythematosus		letter	No	Replies and comments
1059	2007	The effect of mycophenolate mofetil on patients with active non-renal SLE		letter	No	Replies and comments
1060	1996	Pneumocystis carinii pneumonia after discontinuation of hydroxychloroquine in 2 patients with systemic lupus erythematosus		letter	No	Replies and comments
1061	2019	Rowell’s syndrome triggered by omeprazole		letter	No	Replies and comments
1062	2004	Chloroquine-induced retinal toxicity		letter	No	Replies and comments
1063	2004	Uptake of influenza vaccination in rheumatology patients		letter	No	Replies and comments
1064	2008	Progressive multifocal leukoencephalopathy in a minimally immunosuppressed patient with systemic lupus erythematosus treated with dapsone		letter	No	Replies and comments
1065	1991	Lupus, acquired immunodeficiency syndrome, and antimalarial agents		letter	No	Replies and comments
1066	2005	First reports of adverse drug reactions (ADRs) in recent weeks	10.2165/00042310-200521020-00007	note	No	Replies and comments
1067	2023	Anifrolumab (saphnelo°) in systemic lupus erythematosus after failure of standard therapy		note	No	Replies and comments
1068	2021	Infodemic, self-medication and stockpiling: A worrying combination	10.26719/EMHJ.21.010	note	No	Replies and comments
1069	2017	Extensive calcified fibrothorax	10.1164/rccm.201606-1265IM	note	No	Replies and comments
1070	2021	Cerebral Spinal Fluid Hemophagocytosis in Lupus-Induced Hemophagocytic Lymphohistiocytosis: A Clinical Image	10.1097/RHU.0000000000001260	note	No	Replies and comments
1071	2021	Systemic lupus erythematosus does not prevent antibody responses to SARS-CoV-2	10.1016/S2665-9913(21)00153-3	note	No	Replies and comments
1072	2023	Disseminated Ulcerative Nodules With Elevated Liver Enzymes	10.1053/j.gastro.2022.12.019	note	No	Replies and comments
1073	2022	Atypical Herpetic Rash: ‘Knife-Cut’ Sign	10.1016/j.amjmed.2021.10.004	note	No	Replies and comments
1074	2021	Local and systemic reactogenicity of COVID-19 vaccine BNT162b2 in patients with systemic lupus erythematosus and rheumatoid arthritis	10.1007/s00296-021-04972-7	note	No	Replies and comments
1075	1998	Treatment of systemic lupus erythematosus: From cod-liver oil to cyclosporin	10.1016/S0140-6736(98)11008-5	note	No	Replies and comments
1076	2022	Surgery Quiz – Case 43		note	No	Replies and comments
1077	2021	Direct examination of Gram-negative spiral-shaped rods: what is hidden behind the Campylobacter spp.?	10.1016/j.cmi.2020.07.035	note	No	Replies and comments
1078	2022	Splenic calcifications: an unusual finding in systemic lupus erythematosus	10.1007/s10067-022-06161-8	note	No	Replies and comments
1079	2020	Mediterranean journal of rheumatology march 2020 highlights	10.31138/MJR.31.1.1	note	No	Replies and comments
1080	2018	Candida albicans pyomyositis in a patient with systemic lupus erythematosus	10.3899/jrheum.170122	note	No	Replies and comments
1081	2018	Lemierre’s syndrome in an aseptic patient with systemic lupus erythematosus		note	No	Replies and comments
1082	2020	Dealing with COVID-19 in a Pediatric Rheumatology Unit in Italy	10.1007/s40272-020-00395-2	note	No	Replies and comments
1083	2023	A destructive nasal skin lesion caused by fungal infection in a systemic lupus erythematosus patient	10.1007/s10067-023-06544-5	note	No	Replies and comments
1084	2021	Recurrent Posterior Reversible Encephalopathy Syndrome: An Unusual Presentation of Neurolupus	10.1097/RHU.0000000000001192	note	No	Replies and comments
1085	2021	Characteristics and evolution of 38 patients with rheumatic diseases and COVID-19 under DMARD therapy	10.1007/s10067-020-05510-9	note	No	Replies and comments
1086	2020	COVID-19 and systemic lupus erythematosus: a case series	10.1016/S2665-9913(20)30161-2	note	No	Replies and comments
1087	2019	Managing autoimmune diseases the pharmacist’s role celiac disease, lupus, and the pharmacist		note	No	Replies and comments
1088	2023	Progressive multifocal leukoencephalopathy in a patient with systemic lupus erythematosus, not receiving any immunosuppressant medication	10.18502/cjn.v22i2.13341	note	No	Replies and comments
1089	2017	Target sign in lupus enteritis	10.1093/qjmed/hcx006	note	No	Replies and comments
1090	2020	Interpreting big-data analysis of retrospective observational data	10.1016/S2665-9913(20)30289-7	note	No	Replies and comments
1091	2021	Rheumatic disease and COVID-19: epidemiology and outcomes	10.1038/s41584-020-00562-2	note	No	Replies and comments
1092	2010	Role of rituximab therapy in glomerulonephritis	10.1681/ASN.2008070786	note	No	Replies and comments
1093	2021	Hydroxychloroquine in the prevention of COVID-19 mortality	10.1016/S2665-9913(20)30390-8	note	No	Replies and comments
1094	2022	Chest Pain and Inflammation: A Story Where Hickam's Dictum Prevailed	10.1016/j.amjmed.2022.04.027	note	No	Replies and comments
1095	2003	23-Year-old woman with diffuse muscle and joint pain	10.1016/s0025-6196(11)63151-0	note	No	Replies and comments
1096	2021	Hydroxychloroquine and covid-19: Can we learn from the use of rituximab in systemic lupus erythematosus?	10.11604/pamj.2021.38.372.29087	note	No	Replies and comments
1097	2022	Brain Abscess Due to Nocardia in a Patient With Systemic Lupus Erythematosus	10.3899/jrheum.210971	note	No	Replies and comments
1098	2020	Suppurative Cervical Adenitis Due to Streptococcus pneumoniae Infection in Systemic Lupus Erythematosus	10.1097/RHU.0000000000001035	note	No	Replies and comments
1099	2015	New tender nodules after arthroscopy	10.1001/jamadermatol.2014.4872	note	No	Replies and comments
1100	2021	Acute Urinary Retention in Systemic Lupus Erythematosus: UR-INE for Disaster	10.1016/j.amjmed.2020.09.032	note	No	Replies and comments
1101	2005	Hydroxychloroquine, aerosolized		note	No	Replies and comments
1102	2021	The double-edged sword of antimalarials in cancer and covid-19-infected patients	10.48095/ccko2021319	note	No	Replies and comments
1103	2020	Rare but deadly manifestation of systemic lupus erythematosus	10.1136/bcr-2020-239646	note	No	Replies and comments
1104	2005	Maternal and fetal outcome of lupus pregnancy: A prospective study of 29 pregnancies. Editorial comment	10.1097/01.ogx.0000172313.32069.ea	note	No	Replies and comments
1105	2014	Into thin air: Shrinking lung syndrome	10.1016/j.amjmed.2014.04.001	note	No	Replies and comments
1106	2021	Association of Invasive Scopulariopsis brevicaulis Infection in a Case with Systemic Lupus Erythematosus	10.1007/s42399-021-00961-w	note	No	Replies and comments
1107	2015	Pipeline on the move August 2015	10.1358/dof.2015.040.08.2368560	note	No	Replies and comments
1108	2023	Serious infections in patients with systemic lupus erythematosus: how can we prevent them?	10.1016/S2665-9913(23)00096-6	note	No	Replies and comments
1109	2019	A quest for Q fever	10.1016/S0140-6736(19)31675-7	note	No	Replies and comments
1110	2020	Revisiting the cardiovascular risk of hydroxychloroquine in RA	10.1038/s41584-020-00521-x	note	No	Replies and comments
1111	2021	The role of TASL in the pathogenesis of SLE: X marks the spot	10.1136/annrheumdis-2020-218643	note	No	Replies and comments
1112	2020	EBV-positive mucocutaneous ulcer in a patient with systemic lupus erythematosus	10.1093/rheumatology/kez393	note	No	Replies and comments
1113	2003	The cardiovascular burden of lupus: A complex challenge	10.1001/archinte.163.13.1507	note	No	Replies and comments
1114	2023	Global comment on the use of hydroxychloroquine during the periconception period and pregnancy in women with autoimmune diseases	10.1016/S2665-9913(23)00215-1	note	No	Replies and comments
1115	2020	Within a large healthcare system, the incidence of positive COVID-19 results and mortality are lower in patients on chronic hydroxychloroquine therapy	10.1007/s40267-020-00741-x	note	No	Replies and comments
1116	2021	Normocomplementemic idiopathic urticarial vasculitis	10.3329/jom.v22i1.51395	note	No	Replies and comments
1117	2022	Research in Brief	10.1016/S2665-9913(22)00073-X	note	No	Replies and comments
1118	2020	Dear editor		note	No	Replies and comments
1119	2023	Neck Pain With Abdominal Distention in a Patient With Systemic Lupus Erythematosus	10.1053/j.gastro.2022.08.022	note	No	Replies and comments
1120	2020	Are patients with rheumatologic diseases on chronic immunosuppressive therapy at lower risk of developing severe symptoms when infected with COVID-19?	10.1007/s10067-020-05184-3	note	No	Replies and comments
1121	2021	COVID-19 in patients with rheumatic disease: finally, a denominator	10.1016/S2665-9913(21)00121-1	note	No	Replies and comments
1122	2014	Pulmonary cryptococcosis and cryptococcal osteomyelitis mimicking primary and metastatic lung cancer in 18F-FDG PET/CT	10.1016/j.ijid.2013.08.009	note	No	Replies and comments
1123	2019	Vasculitis mimicking pseudo erysipelas in systemic lupus erythematosus	10.2340/00015555-3334	note	No	Replies and comments
1124	2020	Fibrosis, Thrombosis, and Dacrocytosis: An Unusual Case of Male Systemic Lupus Erythematosus	10.1016/j.amjmed.2019.11.022	note	No	Replies and comments
1125	2023	A rare case of cerebral aspergilloma in a pediatric patient with systemic lupus erythematosus	10.1111/ped.15536	note	No	Replies and comments
1126	2015	Taenia solium in a patient with systemic lupus erythematosus: Do parasites protect against autoimmune diseases		note	No	Replies and comments
1127	2023	Human Th17- and IgG3-associated autoimmunity induced by a translocating gut pathobiont	10.1101/2023.06.29.546430	preprint	No	Replies and comments
1128	1996	Systemic lupus erythematosus	10.1136/dtb.1996.34320	short survey	No	Case reports
1129	2008	B lymphocytes and lupus nephritis: New insights into pathogenesis and targeted therapies	10.1038/sj.ki.5002663	short survey	No	Case reports
1130	2012	Biologic treatments in Sjögren's syndrome	10.1016/j.lpm.2012.05.024	short survey	No	Case reports
1131	1999	Update in rheumatology	10.7326/0003-4819-130-2-199901190-00008	short survey	No	Case reports
1132	1995	Polyarthritis in practice		short survey	No	Case reports
1133	2014	Hydroxychloroquine: A multifaceted treatment in lupus	10.1016/j.lpm.2014.03.007	short survey	No	Case reports
1134	2021	Hydroxychloroquine in systemic and autoimmune diseases: Where are we now?	10.1016/j.jbspin.2021.105143	short survey	No	Case reports
1135	2010	Therapy: Hydroxychloroquine in SLE: Old drug, new perspectives	10.1038/nrrheum.2009.235	short survey	No	Case reports
1136	2023	New biologics and targeted therapies in systemic lupus: From new molecular targets to new indications. A systematic review	10.1016/j.jbspin.2023.105523	short survey	No	Case reports
1137	2014	The plasmacytoid dendritic cell as the swiss army knife of the immune system: Molecular regulation of its multifaceted functions	10.4049/jimmunol.1401541	short survey	No	Case reports
1138	2004	Systemic Lupus Erythematosus		short survey	No	Case reports
1139	1999	Antimalarial drugs for rheumatoid disease during pregnancy		short survey	No	Case reports
1140	2007	B cell depletion in systemic lupus erythematosus	10.7861/clinmedicine.7-1-57	short survey	No	Case reports
1141	2015	Severe Musculoskeletal Pain in a Patient with Systemic Lupus Erythematosus	10.1177/0009922815574083	short survey	No	Case reports
1142	2006	Rheumatologic manifestations of chronic hepatitis C infection	10.1016/j.jbspin.2006.05.005	short survey	No	Case reports
1143	2014	Warm autoimmune hemolytic anemia: Advances in pathophysiology and treatment	10.1016/j.lpm.2014.02.009	short survey	No	Case reports
1144	2020	Management of cutaneous vasculitis	10.1016/j.lpm.2020.104033	short survey	No	Case reports
1145	2011	Treatment for lupus, first in 50 years, offers modest benefits, hope to patients	10.1001/jama.2011.548	short survey	No	Case reports
1146	1995	Cutaneous forms of lupus		short survey	No	Case reports
1147	2003	Catalytic antibodies in healthy humans and patients with autoimmune and viral diseases	10.1111/j.1582-4934.2003.tb00227.x	short survey	No	Case reports
1148	2023	Immunological Facet and Inception after Post-COVID-19 Vaccination	10.2174/1871526523666230406100146	short survey	No	Case reports
1149	2019	SnapshotDx Quiz: May 2019	10.1016/j.jid.2019.03.1124	short survey	No	Case reports
1150	2023	Post COVID-19: Risk Factors, Prevention, and Management of Black Fungus	10.2174/2211352520666220428140221	short survey	No	Case reports
1151	2011	Manifestations and treatment of cutaneous lupus erythematosus (Part II of II)		short survey	No	Case reports
1152	2015	Connective tissue diseases: SLE classification: Plus ça change, plus c'est la même chose	10.1038/nrrheum.2015.16	short survey	No	Case reports
1153	2006	Polymyalgia rheumatica: diagnosis and treatment	10.1016/j.jbspin.2006.09.005	short survey	No	Case reports
1154	2017	61-Year-Old Woman With Systemic Lupus Erythematosus and Chest Pain	10.1016/j.mayocp.2016.04.034	short survey	No	Case reports
1155	2014	Challenges for lupus management in emerging countries	10.1016/j.lpm.2014.04.002	short survey	No	Case reports
1156	2007	Rituximab in the treatment of anti-neutrophil cytoplasm antibody associated vasculitis and systemic lupus erythematosus: Past, present and future	10.1038/sj.ki.5002395	short survey	No	Case reports
1157	2004	Treatment of lupus in the elderly		short survey	No	Case reports
1158	2009	Paediatric case report: Primary antiphospholipid syndrome presented with non-thrombotic neurological picture psychosis treat by antidepressants alone?	10.1111/j.1756-185X.2009.01401.x	not related to the topic	No	Not related to the topic
1159	2014	Ciprofloxacin-induced syndrome of inappropriate Antidiuretic hormone Anaphylactic Shock due to Thrombolytic administration Hydroxychloroquine- induced qt-interval prolongation Complex regional pain syndrome after tetanus Toxoid injection	10.1310/hpj4904-329	not related to the topic	No	Not related to the topic
1160	1985	Urticarial vasculitis treated with colchicine	10.1001/archderm.121.6.802	not related to the topic	No	Not related to the topic
1161	2006	Nonmyeloablative hematopoietic stem cell transplantation for systemic lupus erythematosus	10.1001/jama.295.5.527	not related to the topic	No	Not related to the topic
1162	2019	Evaluation of Clinical Compendia Used for Medicare Part D Coverage Determinations for Off-label Prescribing in Dermatology	10.1001/jamadermatol.2018.5052	not related to the topic	No	Not related to the topic
1163	2020	Potential Shortages of Hydroxychloroquine for Patients with Lupus During the Coronavirus Disease 2019 Pandemic	10.1001/jamahealthforum.2020.0438	not related to the topic	No	Not related to the topic
1164	2017	Association of therapy for autoimmune disease with myelodysplastic syndromes and acute myeloid leukemia	10.1001/jamaoncol.2016.6435	not related to the topic	No	Not related to the topic
1165	2001	Systemic lupus erythematosus in three ethnic groups. VIII. Predictors of early mortality in the LUMINA cohort	10.1002/1529-0131(200104)45:2<191::aid-anr173>3.3.co:2-u	not related to the topic	No	Not related to the topic
1166	2011	Risk factors for squamous intraepithelial lesions in systemic lupus erythematosus: A Prospective Cohort Study	10.1002/acr.20367	not related to the topic	No	Not related to the topic
1167	2011	Efficacy and safety of vaccination against pandemic 2009 influenza a (H1N1) virus among patients with rheumatic diseases	10.1002/acr.20465	not related to the topic	No	Not related to the topic
1168	2012	A young woman with systemic lupus erythematosus and extensive mesenteric vasculitis involving small and medium vessels	10.1002/acr.21833	not related to the topic	No	Not related to the topic
1169	2014	25-hydroxyvitamin D and cardiovascular disease in patients with systemic lupus erythematosus: Data from a large international inception cohort	10.1002/acr.22291	not related to the topic	No	Not related to the topic
1170	2015	Exposure to air pollutants and disease activity in juvenile-onset systemic lupus erythematosus patients	10.1002/acr.22603	not related to the topic	No	Not related to the topic
1171	2017	Pragmatic Treatment of Patients With Systemic Lupus Erythematosus With Rituximab: Long-Term Effects on Serum Immunoglobulins	10.1002/acr.22993	not related to the topic	No	Not related to the topic
1172	2017	A 37-Year-Old Man With Primary Antiphospholipid Syndrome Presenting With Respiratory Distress and Worsening Toe Ischemia	10.1002/acr.23168	not related to the topic	No	Not related to the topic
1173	2017	Serious Infection Rates Among Children With Systemic Lupus Erythematosus Enrolled in Medicaid	10.1002/acr.23219	not related to the topic	No	Not related to the topic
1174	2017	2017 American College of Rheumatology/American Association of Hip and Knee Surgeons Guideline for the Perioperative Management of Antirheumatic Medication in Patients With Rheumatic Diseases Undergoing Elective Total Hip or Total Knee Arthroplasty	10.1002/acr.23274	not related to the topic	No	Not related to the topic
1175	2018	A Young Woman With Sudden Urinary Retention and Sensory Deficits	10.1002/acr.23473	not related to the topic	No	Not related to the topic
1176	2018	A Young Child With Fever, Alopecia, and Skin Nodules	10.1002/acr.23476	not related to the topic	No	Not related to the topic
1177	2019	Risk of Ocular Anomalies in Children Exposed In Utero to Antimalarials: A Systematic Literature Review	10.1002/acr.23808	not related to the topic	No	Not related to the topic
1178	2020	Perspectives of Patients With Rheumatic Diseases in the Early Phase of COVID-19	10.1002/acr.24347	not related to the topic	No	Not related to the topic
1179	2022	Pneumocystis Jirovecii Pneumonia in Systemic Lupus Erythematosus: A Nationwide Cohort Study in Taiwan	10.1002/acr.24584	not related to the topic	No	Not related to the topic
1180	2022	Prescribing Patterns of Hydroxychloroquine and Glucocorticoids Among Lupus Patients After New-Onset End-Stage Renal Disease	10.1002/acr.24728	not related to the topic	No	Not related to the topic
1181	2022	Impact of Distinct Therapies on Antibody Response to SARS-CoV-2 Vaccine in Systemic Lupus Erythematosus	10.1002/acr.24824	not related to the topic	No	Not related to the topic
1182	2023	Association Between Race/Ethnicity and COVID-19 Outcomes in Systemic Lupus Erythematosus Patients From the United States: Data From the COVID-19 Global Rheumatology Alliance	10.1002/acr.25039	not related to the topic	No	Not related to the topic
1183	2023	Effect of Systemic Lupus Erythematosus and Immunosuppressive Agents on COVID-19 Vaccination Antibody Response	10.1002/acr.25094	not related to the topic	No	Not related to the topic
1184	2019	Type I Interferon Predicts an Alternate Immune System Phenotype in Systemic Lupus Erythematosus	10.1002/acr2.11073	not related to the topic	No	Not related to the topic
1185	2020	A Pharmacokinetics-Informed Approach to Navigating Hydroxychloroquine Shortages in Patients With Rheumatic Disease During the COVID-19 Pandemic	10.1002/acr2.11164	not related to the topic	No	Not related to the topic
1186	2021	Social Distancing, Health Care Disruptions, Telemedicine Use, and Treatment Interruption During the COVID-19 Pandemic in Patients With or Without Autoimmune Rheumatic Disease	10.1002/acr2.11239	not related to the topic	No	Not related to the topic
1187	2021	Impaired Antibody Response to the BNT162b2 Messenger RNA Coronavirus Disease 2019 Vaccine in Patients With Systemic Lupus Erythematosus and Rheumatoid Arthritis	10.1002/acr2.11299	not related to the topic	No	Not related to the topic
1188	2023	Journal Club: Anti-CD19 Chimeric Antigen Receptor T Cell Therapy for Refractory Systemic Lupus Erythematosus	10.1002/acr2.11614	not related to the topic	No	Not related to the topic
1189	2018	Efficacy and safety of rituximab for systemic lupus erythematosus-associated immune cytopenias: A multicenter retrospective cohort study of 71 adults	10.1002/ajh.24999	not related to the topic	No	Not related to the topic
1190	2021	Japanese rapid/living recommendations on drug management for COVID-19	10.1002/ams2.664	not related to the topic	No	Not related to the topic
1191	2003	High-dose cyclophosphamide without stem cell transplantation in systemic lupus erythematosus	10.1002/art.10752	not related to the topic	No	Not related to the topic
1192	2003	Roles of CCR2 and CXCR3 in the T Cell-Mediated Response Occurring during Lupus Flares	10.1002/art.11350	not related to the topic	No	Not related to the topic
1193	1981	Cholestasis associated with D-penicillamine therapy: Case report and review of the literature	10.1002/art.1780240317	not related to the topic	No	Not related to the topic
1194	2004	B cell depletion as a novel treatment for systemic lupus erythematosus: A phase I/II dose-escalation trial of rituximab	10.1002/art.20430	not related to the topic	No	Not related to the topic
1195	2004	Increased prevalence of squamous intraepithelial lesions in systemic lupus erythematosus: Association with human papillomavirus infection	10.1002/art.20616	not related to the topic	No	Not related to the topic
1196	2006	Looking beyond the ordinary: Genital lupus	10.1002/art.22233	not related to the topic	No	Not related to the topic
1197	2007	Six refractory lupus patients treated with rituximab: A case series	10.1002/art.22629	not related to the topic	No	Not related to the topic
1198	2007	High risk of human papillomavirus type 16 infections and of development of cervical squamous intraepithelial lesions in systemic lupus erythematosus patients	10.1002/art.22667	not related to the topic	No	Not related to the topic
1199	2008	Results of a two-year followup study of patients with rheumatoid arthritis who received a combination of abatacept and methotrexate	10.1002/art.23397	not related to the topic	No	Not related to the topic
1200	2009	Studies of cell-mediated immune responses to influenza vaccination in systemic lupus erythematosus	10.1002/art.24679	not related to the topic	No	Not related to the topic
1201	2010	Tocilizumab in systemic lupus erythematosus: Data on safety, preliminary efficacy, and impact on circulating plasma cells from an open-label phase I dosage-escalation study	10.1002/art.27221	not related to the topic	No	Not related to the topic
1202	2010	Antimalarial Treatment May Have a Time-Dependent Effect on Lupus Survival	10.1002/art.27300	not related to the topic	No	Not related to the topic
1203	2010	Safety and efficacy of rituximab in systemic lupus erythematosus: Results from 136 patients from the French autoimmunity and rituximab registry	10.1002/art.27541	not related to the topic	No	Not related to the topic
1204	2011	Impact of synthetic and biologic disease-modifying antirheumatic drugs on antibody responses to the AS03-adjuvanted pandemic influenza vaccine: A prospective, open-label, parallel-cohort, single-center study	10.1002/art.30325	not related to the topic	No	Not related to the topic
1205	2011	Influenza vaccination responses in human systemic lupus erythematosus: Impact of clinical and demographic features	10.1002/art.30388	not related to the topic	No	Not related to the topic
1206	2012	Pharmacokinetics, tolerability, and preliminary efficacy of paquinimod (ABR-215757), a new quinoline-3-carboxamide derivative: Studies in lupus-prone mice and a multicenter, randomized, double-blind, placebo-controlled, repeat-dose, dose-ranging study in patients with systemic lupus erythematosus	10.1002/art.33493	not related to the topic	No	Not related to the topic
1207	2012	Brief report: Induction of sustained remission in recurrent catastrophic antiphospholipid syndrome via inhibition of terminal complement with eculizumab	10.1002/art.34440	not related to the topic	No	Not related to the topic
1208	2012	Progressive multifocal leukoencephalopathy associated with immunosuppressive therapy in rheumatic diseases: Evolving role of biologic therapies	10.1002/art.34468	not related to the topic	No	Not related to the topic
1209	2013	Baseline predictors of systemic lupus erythematosus flares: data from the combined placebo groups in the phase III belimumab trials	10.1002/art.37995	not related to the topic	No	Not related to the topic
1210	2015	Serious infections among adult medicaid beneficiaries with systemic lupus erythematosus and lupus nephritis	10.1002/art.39070	not related to the topic	No	Not related to the topic
1211	2017	Comparative Rates of Serious Infections Among Patients With Systemic Lupus Erythematosus Receiving Immunosuppressive Medications	10.1002/art.39849	not related to the topic	No	Not related to the topic
1212	2016	Does a history of abnormal pap smear or preceeding HPV infection affect humoral immune response to quadrivalent human papilloma virus (QHPV) vaccine in women with systemic lupus erythematosus (SLE)	10.1002/art.39977	not related to the topic	No	Not related to the topic
1213	2017	Effects of Hydroxychloroquine in Patients With Cutaneous Lupus Erythematosus: A Multicenter, Double-Blind, Randomized, Parallel-Group Trial	10.1002/art.40018	not related to the topic	No	Not related to the topic
1214	2017	The Biomarkers of Lupus Disease Study: A Bold Approach May Mitigate Interference of Background Immunosuppressants in Clinical Trials	10.1002/art.40086	not related to the topic	No	Not related to the topic
1215	2017	Brief Report: Deficiency of Complement 1r Subcomponent in Early-Onset Systemic Lupus Erythematosus: The Role of Disease-Modifying Alleles in a Monogenic Disease	10.1002/art.40158	not related to the topic	No	Not related to the topic
1216	2019	Long-Term Clinical Outcomes in a Cohort of Adults With Childhood-Onset Systemic Lupus Erythematosus	10.1002/art.40697	not related to the topic	No	Not related to the topic
1217	2019	Safety and Efficacy of Immune Checkpoint Inhibitors in Patients With Cancer and Preexisting Autoimmune Disease: A Nationwide, Multicenter Cohort Study	10.1002/art.41068	not related to the topic	No	Not related to the topic
1218	2020	American College of Rheumatology Guidance for the Management of Rheumatic Disease in Adult Patients During the COVID-19 Pandemic: Version 2	10.1002/art.41437	not related to the topic	No	Not related to the topic
1219	2020	Leveraging the United States Epicenter to Provide Insights on COVID-19 in Patients With Systemic Lupus Erythematosus	10.1002/art.41450	not related to the topic	No	Not related to the topic
1220	2021	Susceptibility to COVID-19 in Patients Treated With Antimalarials: A Population-Based Study in Emilia-Romagna, Northern Italy	10.1002/art.41475	not related to the topic	No	Not related to the topic
1221	2021	Association of Race and Ethnicity With COVID-19 Outcomes in Rheumatic Disease: Data From the COVID-19 Global Rheumatology Alliance Physician Registry	10.1002/art.41567	not related to the topic	No	Not related to the topic
1222	2021	American College of Rheumatology White Paper on Antimalarial Cardiac Toxicity	10.1002/art.41934	not related to the topic	No	Not related to the topic
1223	2022	Evaluation of Immune Response and Disease Status in Systemic Lupus Erythematosus Patients Following SARS–CoV-2 Vaccination	10.1002/art.41937	not related to the topic	No	Not related to the topic
1224	2022	Birth Outcomes in Women Who Have Taken Hydroxycholoroquine During Pregnancy: A Prospective Cohort Study	10.1002/art.42015	not related to the topic	No	Not related to the topic
1225	2022	B Cell Reconstitution Is Strongly Associated With COVID-19 Vaccine Responsiveness in Rheumatic Disease Patients Who Received Treatment With Rituximab	10.1002/art.42034	not related to the topic	No	Not related to the topic
1226	2023	A Flare Risk Index Informed by Select Immune Mediators in Systemic Lupus Erythematosus	10.1002/art.42389	not related to the topic	No	Not related to the topic
1227	2012	Teratogen update: Methotrexate	10.1002/bdra.23003	not related to the topic	No	Not related to the topic
1228	2019	Heterogeneous lupus-specific lesions and treatment outcome, in a single patient, over a period of time	10.1002/ccr3.2105	not related to the topic	No	Not related to the topic
1229	2020	Infective dermatitis-like lesions as a novel skin manifestation of systemic lupus erythematosus	10.1002/ccr3.2525	not related to the topic	No	Not related to the topic
1230	2021	Successful treatment of pulmonary aspergillosis due to Aspergillus fumigatus in a child affected by systemic lupus erythematosus: A case report from Northeastern Iran	10.1002/ccr3.4248	not related to the topic	No	Not related to the topic
1231	2021	Successful treatment with oral steroid and hydroxychloroquine in a patient with systemic lupus erythematosus upon COVID-19 infection: A case report with detailed laboratory data	10.1002/ccr3.4700	not related to the topic	No	Not related to the topic
1232	2021	Endobronchial carcinoid presenting as Focal bronchiectasis in a young woman with systemic lupus erythematosus	10.1002/ccr3.4840	not related to the topic	No	Not related to the topic
1233	2021	Hypocalcemia and massive pulmonary embolism in SLE patient with COVID-19 infection: A case report	10.1002/ccr3.5115	not related to the topic	No	Not related to the topic
1234	2022	There's not always one enemy: Co-infection of campylobacter jejuni and non-typhoidal salmonella in a patient with systemic lupus erythematosus	10.1002/ccr3.6515	not related to the topic	No	Not related to the topic
1235	2023	Yellow urticaria revealing overlap syndrome of autoimmune hepatitis and primary biliary cholangitis	10.1002/ccr3.7050	not related to the topic	No	Not related to the topic
1236	2023	Protein-losing enteropathy as the first presentation of systemic lupus erythematosus: A case report from Sudan	10.1002/ccr3.7314	not related to the topic	No	Not related to the topic
1237	2023	Anti-TNFα induced lupus due to infliximab therapy in a patient with concurrent Crohn's disease	10.1002/ccr3.7673	not related to the topic	No	Not related to the topic
1238	2023	Rare pyoderma gangrenosum correlated with systemic lupus erythematosus: A case report	10.1002/ccr3.7857	not related to the topic	No	Not related to the topic
1239	2024	&A case of varicella due to primary varicella zoster virus infection followed by respiratory disease on the background of an immunocompromised condition	10.1002/ccr3.8422	not related to the topic	No	Not related to the topic
1240	2020	Pharmacokinetics and Pharmacological Properties of Chloroquine and Hydroxychloroquine in the Context of COVID-19 Infection	10.1002/cpt.1993	not related to the topic	No	Not related to the topic
1241	2014	Chronic hepatitis E in an immunocompetent patient: A case report	10.1002/hep.26636	not related to the topic	No	Not related to the topic
1242	2019	Chloroquine Is Effective for Maintenance of Remission in Autoimmune Hepatitis: Controlled, Double-Blind, Randomized Trial	10.1002/hep4.1275	not related to the topic	No	Not related to the topic
1243	2023	A new CECR1 mutation associated with severe hematological involvement in ADA2 deficiency	10.1002/iid3.930	not related to the topic	No	Not related to the topic
1244	2023	Targetoid-like lesions and chilblain-like erythema manifested on hands and feet: A case of Rowell syndrome from China	10.1002/iid3.979	not related to the topic	No	Not related to the topic
1245	2022	Urine inter-alpha-trypsin inhibitor family-related proteins may serve as biomarkers for disease activity of lupus	10.1002/jcla.24622	not related to the topic	No	Not related to the topic
1246	2016	Pharmacokinetics, Pharmacodynamics, Safety, and Clinical Activity of Multiple Doses of RCT-18 in Chinese Patients With Systemic Lupus Erythematosus	10.1002/jcph.686	not related to the topic	No	Not related to the topic
1247	2021	Chronic treatment with hydroxychloroquine and SARS-CoV-2 infection	10.1002/jmv.26286	not related to the topic	No	Not related to the topic
1248	2022	Frequency and severity of COVID-19 in patients with various rheumatic diseases treated regularly with colchicine or hydroxychloroquine	10.1002/jmv.27731	not related to the topic	No	Not related to the topic
1249	2023	Varicella zoster virus reactivation following COVID-19 vaccination in patients with autoimmune inflammatory rheumatic diseases: A cross-sectional Chinese study of 318 cases	10.1002/jmv.28307	not related to the topic	No	Not related to the topic
1250	2023	Effects of COVID-19 vaccination on platelet counts and bleeding in children, adolescents, and young adults with immune thrombocytopenia	10.1002/pbc.30051	not related to the topic	No	Not related to the topic
1251	2020	A review of fetal and neonatal consequences of maternal systemic lupus erythematosus	10.1002/pd.5709	not related to the topic	No	Not related to the topic
1252	2020	Analysis of the US FDA adverse event reporting system to identify adverse cardiac events associated with hydroxychloroquine in older adults	10.1002/pds.5155	not related to the topic	No	Not related to the topic
1253	2013	Symptoms of shrinking lung syndrome reveal systemic lupus erythematosus in a 12-year-old girl	10.1002/ppul.22704	not related to the topic	No	Not related to the topic
1254	2019	Recognition and management of systemic lupus erythematosus	10.1002/psb.1745	not related to the topic	No	Not related to the topic
1255	2023	A rare case of hemophagocytic lymphohistiocytosis mimicking flare of systemic lupus erythematosus	10.1002/rcr2.1140	not related to the topic	No	Not related to the topic
1256	2020	Current Trends in Analytical Methods for the Determination of Hydroxychloroquine and Its Application as Treatment for COVID-19	10.1002/slct.202003361	not related to the topic	No	Not related to the topic
1257	2023	Foot and Ankle Inflammatory Arthritis	10.1007/174_2023_398	not related to the topic	No	Not related to the topic
1258	2018	Pharmacovigilance and the eye	10.1007/978-1-4939-8818-1_2	not related to the topic	No	Not related to the topic
1259	2011	Systemic autoimmune diseases with neurological manifestations	10.1007/978-1-60327-860-7_20	not related to the topic	No	Not related to the topic
1260	2022	Arthritis Associated with Immune Checkpoint Inhibitors	10.1007/978-3-031-05002-2_18	not related to the topic	No	Not related to the topic
1261	2022	Miscellaneous Arthropathies	10.1007/978-3-031-05002-2_19	not related to the topic	No	Not related to the topic
1262	2022	Multicentric Reticulohistiocytosis	10.1007/978-3-031-05002-2_4	not related to the topic	No	Not related to the topic
1263	2018	Vitamin D and Autoimmune Diseases	10.1007/978-3-319-73742-3_2	not related to the topic	No	Not related to the topic
1264	2018	Drug-induced retinal toxicity	10.1007/978-3-319-95046-4_48	not related to the topic	No	Not related to the topic
1265	1995	ANTIMALARIAL-DRUGS - MECHANISMS OF ACTION IN AUTOIMMUNE-DISEASE AND PROSPECTS FOR DRUG DEVELOPMENT	10.1007/bf03259287	not related to the topic	No	Not related to the topic
1266	2022	Hydroxychloroquine Therapy and Serum Immunoglobulin Levels in Women with IgG Subclass Deficiency and Systemic Lupus Erythematosus, Sjögren Syndrome, and Rheumatoid Arthritis: A Retrospective Study	10.1007/s00005-022-00652-x	not related to the topic	No	Not related to the topic
1267	2007	Renal manifestations in rheumatic diseases	10.1007/s00108-007-1887-9	not related to the topic	No	Not related to the topic
1268	2022	Safety of laser skin resurfacing in immunocompromised and diabetic patients	10.1007/s00238-021-01847-9	not related to the topic	No	Not related to the topic
1269	2021	Preexisting autoimmune disease and immune-related adverse events associated with anti-PD-1 cancer immunotherapy: a national case series from the Canadian Research Group of Rheumatology in Immuno-Oncology	10.1007/s00262-021-02851-5	not related to the topic	No	Not related to the topic
1270	2021	Impact of rituximab on COVID-19 outcomes	10.1007/s00277-021-04662-1	not related to the topic	No	Not related to the topic
1271	2005	Successful treatment of pure red cell aplasia associated with systemic lupus erythematosus with oral danazol and steroid	10.1007/s00296-004-0521-6	not related to the topic	No	Not related to the topic
1272	2008	A case of acute pericarditis with hemophagocytic syndrome, cytomegalovirus infection and systemic lupus erythematosus	10.1007/s00296-007-0401-y	not related to the topic	No	Not related to the topic
1273	2008	Etanercept and adalimumab treatment in patients with rheumatoid arthritis and spondyloarthropathies in clinical practice: Adverse events and other reasons leading to discontinuation of the treatment	10.1007/s00296-007-0436-0	not related to the topic	No	Not related to the topic
1274	2008	sRANKL and OPG in serum and synovial fluid of patients with rheumatoid arthritis in comparison to non-destructive chronic arthritis	10.1007/s00296-007-0514-3	not related to the topic	No	Not related to the topic
1275	2009	Prophylactic use of lamivudine with chronic immunosuppressive therapy for rheumatologic disorders	10.1007/s00296-008-0790-6	not related to the topic	No	Not related to the topic
1276	2009	Systemic lupus erythematosus presenting as pyoderma gangrenosum in two cases	10.1007/s00296-008-0791-5	not related to the topic	No	Not related to the topic
1277	2009	Management of hepatitis B reactivation in patients with lupus nephritis	10.1007/s00296-008-0823-1	not related to the topic	No	Not related to the topic
1278	2011	Clinical and laboratory variables of childhood systemic lupus erythematosus in western province of Saudi Arabia	10.1007/s00296-009-1210-2	not related to the topic	No	Not related to the topic
1279	2011	Necrotizing fasciitis in a patient with overlap syndrome of systemic sclerosis and systemic lupus erythematosus	10.1007/s00296-009-1232-9	not related to the topic	No	Not related to the topic
1280	2012	Etanercept induced organizing pneumonia in a patient with rheumatoid arthritis	10.1007/s00296-009-1350-4	not related to the topic	No	Not related to the topic
1281	2011	Erythema elevatum diutinum in systemic lupus erythematosus	10.1007/s00296-010-1574-3	not related to the topic	No	Not related to the topic
1282	2011	Listeria monocytogenes meningitis in a young woman with systemic lupus erythematosus	10.1007/s00296-010-1590-3	not related to the topic	No	Not related to the topic
1283	2013	Macrophage activation syndrome resistant to medical therapy in a patient with systemic lupus erythematosus and its remission with splenectomy	10.1007/s00296-010-1654-4	not related to the topic	No	Not related to the topic
1284	2013	Safety and efficacy of Rituximab in refractory pediatric systemic lupus erythematosus nephritis: A single-center experience of Northern Greece	10.1007/s00296-011-2239-6	not related to the topic	No	Not related to the topic
1285	2014	Safety and efficacy of combined cyclophosphamide and rituximab treatment in recalcitrant childhood lupus	10.1007/s00296-013-2896-8	not related to the topic	No	Not related to the topic
1286	2015	The Sarawak lupus cohort: Clinical features and disease patterns of 633 SLE patients in a single tertiary centre from East Malaysia	10.1007/s00296-014-3057-4	not related to the topic	No	Not related to the topic
1287	2016	Symptomatic knee osteonecrosis in patients with systemic lupus erythematosus: a case–control study	10.1007/s00296-016-3502-7	not related to the topic	No	Not related to the topic
1288	2017	A case of urticarial vasculitis in a female patient with lupus: Mycoplasma pneumoniae infection or lupus reactivation?	10.1007/s00296-016-3626-9	not related to the topic	No	Not related to the topic
1289	2017	Juvenile systemic sclerosis: experience from a tertiary care center from India	10.1007/s00296-017-3793-3	not related to the topic	No	Not related to the topic
1290	2018	All-cause hospitalizations in systemic lupus erythematosus from a single medical center in Israel	10.1007/s00296-018-4147-5	not related to the topic	No	Not related to the topic
1291	2019	Incidence of infection other than tuberculosis in patients with autoimmune rheumatic diseases treated with bDMARDs: a real-time clinical experience from India	10.1007/s00296-019-04245-4	not related to the topic	No	Not related to the topic
1292	2019	Reactivation of latent cytomegalovirus infection in patients with rheumatologic disease: a case–control study	10.1007/s00296-019-04324-6	not related to the topic	No	Not related to the topic
1293	2019	Changing trends in mortality in systemic lupus erythematosus? An analysis of SLE inpatient mortality at University Hospital Coventry and Warwickshire NHS Trust from 2007 to 2016	10.1007/s00296-019-04450-1	not related to the topic	No	Not related to the topic
1294	2020	High interleukin-18 and low FOXP3 mRNAs in peripheral blood of women with severe systemic lupus erythematosus: a cross-sectional study	10.1007/s00296-020-04542-3	not related to the topic	No	Not related to the topic
1295	2020	The psychological state and changes in the routine of the patients with rheumatic diseases during the coronavirus disease (COVID-19) outbreak in Turkey: a web-based cross-sectional survey	10.1007/s00296-020-04626-0	not related to the topic	No	Not related to the topic
1296	2020	Systemic autoimmune diseases, anti-rheumatic therapies, COVID-19 infection risk and patient outcomes	10.1007/s00296-020-04629-x	not related to the topic	No	Not related to the topic
1297	2020	Coronavirus disease 2019 (COVID-19) in autoimmune and inflammatory conditions: clinical characteristics of poor outcomes	10.1007/s00296-020-04676-4	not related to the topic	No	Not related to the topic
1298	2020	High rates of severe disease and death due to SARS-CoV-2 infection in rheumatic disease patients treated with rituximab: a descriptive study	10.1007/s00296-020-04699-x	not related to the topic	No	Not related to the topic
1299	2021	Indian SLE Inception cohort for Research (INSPIRE): the design of a multi-institutional cohort	10.1007/s00296-020-04766-3	not related to the topic	No	Not related to the topic
1300	2021	Willingness to get the COVID-19 vaccine among patients with rheumatic diseases, healthcare workers and general population in Turkey: a web-based survey	10.1007/s00296-021-04841-3	not related to the topic	No	Not related to the topic
1301	2021	Clinical characteristics and outcome of COVID-19 in patients with rheumatic diseases	10.1007/s00296-021-04857-9	not related to the topic	No	Not related to the topic
1302	2021	Association of extended myositis panel results, clinical features, and diagnoses: a single-center retrospective observational study	10.1007/s00296-021-05012-0	not related to the topic	No	Not related to the topic
1303	2022	Isolation in patients with inflammatory rheumatic diseases during COVID-19 pandemic compared to healthy individuals: a questionnaire survey	10.1007/s00296-022-05111-6	not related to the topic	No	Not related to the topic
1304	2022	Safety of SARS-CoV-2 vaccination in patients with Behcet’s syndrome and familial Mediterranean fever: a cross-sectional comparative study on the effects of M-RNA based and inactivated vaccine	10.1007/s00296-022-05119-y	not related to the topic	No	Not related to the topic
1305	2023	Effects of the second dose of COVID-19 vaccines in patients with autoimmune rheumatic diseases with hybrid immunity	10.1007/s00296-022-05265-3	not related to the topic	No	Not related to the topic
1306	2023	Systemic sclerosis and COVID-19 vaccine safety: short-term insights from the global COVID-19 vaccination in autoimmune disease (COVAD) survey	10.1007/s00296-023-05310-9	not related to the topic	No	Not related to the topic
1307	2023	Correlates of breakthrough Omicron (B.1.1.529) infections in a prospective cohort of vaccinated patients with rheumatic diseases	10.1007/s00296-023-05314-5	not related to the topic	No	Not related to the topic
1308	2023	Prevalence and clinical significance of lymphadenopathy and its histological subtypes in patients with systemic lupus erythematosus: a retrospective cohort study	10.1007/s00296-023-05331-4	not related to the topic	No	Not related to the topic
1309	2023	Predictors of a weak antibody response to COVID-19 mRNA vaccine in systemic lupus erythematosus	10.1007/s00296-023-05347-w	not related to the topic	No	Not related to the topic
1310	2003	An overwhelming pulmonary fungus ball in a systemic lupus erythematosus patient	10.1007/s00393-003-0492-0	not related to the topic	No	Not related to the topic
1311	2005	Glucocorticoid therapy in connective tissue diseases	10.1007/s00393-005-0721-9	not related to the topic	No	Not related to the topic
1312	2014	Sjogren's syndrome	10.1007/s00393-013-1313-8	not related to the topic	No	Not related to the topic
1313	2018	Insufficient vaccination rates in patients with systemic lupus erythematosus in a German outpatient clinic	10.1007/s00393-017-0410-5	not related to the topic	No	Not related to the topic
1314	2018	First case of pleural amyloidosis in systemic erythematosus: report and literature review	10.1007/s00393-018-0532-4	not related to the topic	No	Not related to the topic
1315	2021	Necrotizing lymphadenitis: A case report and literature review	10.1007/s00393-020-00929-6	not related to the topic	No	Not related to the topic
1316	2022	An unexpected cause of chorea in an adolescent girl: systemic lupus erythematosus	10.1007/s00393-021-01070-8	not related to the topic	No	Not related to the topic
1317	2013	Decreased blood levels of B lymphocytes and NK cells in patients with systemic lupus erythematosus (SLE) infected with papillomavirus (HPV)	10.1007/s00403-012-1258-9	not related to the topic	No	Not related to the topic
1318	2021	Longitudinal growth patterns and final height in childhood-onset systemic lupus erythematosus	10.1007/s00431-020-03910-2	not related to the topic	No	Not related to the topic
1319	2008	Rituximab therapy for juvenile-onset systemic lupus erythematosus	10.1007/s00467-007-0694-9	not related to the topic	No	Not related to the topic
1320	2020	Hematological abnormalities resistant to therapy in a child with systemic lupus erythematosus: Questions	10.1007/s00467-019-04462-w	not related to the topic	No	Not related to the topic
1321	2007	Lupus and leg ulcers - A diagnostic quandary	10.1007/s10067-006-0306-2	not related to the topic	No	Not related to the topic
1322	2008	Tuberculosis infection in patients with systemic lupus erythematosus: Pulmonary and extra-pulmonary infection compared	10.1007/s10067-007-0741-8	not related to the topic	No	Not related to the topic
1323	2008	Chronic intestinal pseudo-obstruction in patients with systemic lupus erythematosus: Report of four cases	10.1007/s10067-007-0760-5	not related to the topic	No	Not related to the topic
1324	2009	The effectiveness and safety of mycophenolate mofetil in lupus nephritis	10.1007/s10067-009-1163-6	not related to the topic	No	Not related to the topic
1325	2013	Lymphatic obstruction as a cause of extremity edema in systemic lupus erythematosus	10.1007/s10067-009-1268-y	not related to the topic	No	Not related to the topic
1326	2010	Fifteen-year experience of pediatric-onset mixed connective tissue disease	10.1007/s10067-009-1276-y	not related to the topic	No	Not related to the topic
1327	2012	C1q deficiency: Identification of a novel missense mutation and treatment with fresh frozen plasma	10.1007/s10067-012-1978-4	not related to the topic	No	Not related to the topic
1328	2013	Systemic lupus erythematosus (SLE) at the Kenyatta National Hospital	10.1007/s10067-013-2217-3	not related to the topic	No	Not related to the topic
1329	2013	Efficacy and safety of laparoscopic splenectomy in thrombocytopenia secondary to systemic lupus erythematosus	10.1007/s10067-013-2230-6	not related to the topic	No	Not related to the topic
1330	2013	Human papillomavirus vaccine and systemic lupus erythematosus	10.1007/s10067-013-2266-7	not related to the topic	No	Not related to the topic
1331	2014	Allogeneic mesenchymal stem cell transplantation for lupus nephritis patients refractory to conventional therapy	10.1007/s10067-014-2754-4	not related to the topic	No	Not related to the topic
1332	2015	The efficacy and safety of rituximab in a chart review study of 15 patients with systemic lupus erythematosus	10.1007/s10067-014-2839-0	not related to the topic	No	Not related to the topic
1333	2016	Reduced folate carrier-1 80G > A gene polymorphism is not associated with methotrexate treatment response in South Indian Tamils with rheumatoid arthritis	10.1007/s10067-015-2917-y	not related to the topic	No	Not related to the topic
1334	2001	Bilateral femoral osteomyelitis with knee arthritis due to Salmonella enteritidis in a patient with systemic lupus erythematosus	10.1007/s100670170104	not related to the topic	No	Not related to the topic
1335	2017	Usefulness of neutrophil-to-lymphocyte ratio as a biomarker for diagnosing infections in patients with systemic lupus erythematosus	10.1007/s10067-017-3792-5	not related to the topic	No	Not related to the topic
1336	2018	Severe infections in systemic lupus erythematosus: disease pattern and predictors of infection-related mortality	10.1007/s10067-018-4102-6	not related to the topic	No	Not related to the topic
1337	2019	<Glucocorticoid, immunosuppressant, hydroxychloroquine monotherapy, or no therapy for maintenance treatment in systemic lupus erythematosus without major organ manifestations	10.1007/s10067-019-04633-y	not related to the topic	No	Not related to the topic
1338	2020	Late-onset systemic lupus erythematosus: characteristics and outcome in comparison to juvenile- and adult-onset patients—a multicenter retrospective cohort	10.1007/s10067-019-04776-y	not related to the topic	No	Not related to the topic
1339	2020	Systemic lupus erythematosus in the setting of HIV-1 infection: a longitudinal analysis	10.1007/s10067-019-04867-w	not related to the topic	No	Not related to the topic
1340	2020	Successful recovery of recurrence of positive SARS-CoV-2 RNA in COVID-19 patient with systemic lupus erythematosus: a case report and review	10.1007/s10067-020-05230-0	not related to the topic	No	Not related to the topic
1341	2021	Lupus low disease activity (SLE) in patients treated with belimumab: a single-center real-life experience (2016–2019)	10.1007/s10067-020-05315-w	not related to the topic	No	Not related to the topic
1342	2021	Creatinine clearance rate predicts prognosis of patients with systemic lupus erythematosus: a large retrospective cohort study	10.1007/s10067-020-05485-7	not related to the topic	No	Not related to the topic
1343	2021	Hydroxychloroquine in the post-COVID-19 era: will this pandemic upset decades of clinical practice?	10.1007/s10067-020-05572-9	not related to the topic	No	Not related to the topic
1344	2021	Cutaneous vasculitis in lupus treated with IV immunoglobulin	10.1007/s10067-021-05637-3	not related to the topic	No	Not related to the topic
1345	2021	Pneumocystis jirovecii pneumonia in autoimmune rheumatic diseases: a nationwide population-based study	10.1007/s10067-021-05660-4	not related to the topic	No	Not related to the topic
1346	2021	The impact of SARS-CoV-2 coronavirus infection in patients with systemic lupus erythematosus from a single center in Catalonia	10.1007/s10067-021-05675-x	not related to the topic	No	Not related to the topic
1347	2022	Significance of high serum IgG4 in complete or non-full-fledged IgG4-related disease—a retrospective investigation of 845 patients and its clinical relevance	10.1007/s10067-021-05772-x	not related to the topic	No	Not related to the topic
1348	2021	Clinical and laboratory features, disease activity, and outcomes of juvenile systemic lupus erythematosus at diagnosis: a single-center study from southern China	10.1007/s10067-021-05784-7	not related to the topic	No	Not related to the topic
1349	2021	Antibody responses after documented COVID-19 disease in patients with autoimmune rheumatic disease	10.1007/s10067-021-05801-9	not related to the topic	No	Not related to the topic
1350	2022	Antimalarial drugs-are they beneficial in rheumatic and viral diseases?-considerations in COVID-19 pandemic	10.1007/s10067-021-05805-5	not related to the topic	No	Not related to the topic
1351	2022	Prevalence, clinical features, risk factors, and outcomes of SLE patients with aortic aneurysm: a cross-sectional retrospective study in a Chinese single center	10.1007/s10067-021-05927-w	not related to the topic	No	Not related to the topic
1352	2022	Autologous ATG-free hematopoietic stem cell transplantation for refractory autoimmune rheumatic diseases: a Latin American cohort	10.1007/s10067-021-05931-0	not related to the topic	No	Not related to the topic
1353	2022	Side effects and flares risk after SARS-CoV-2 vaccination in patients with systemic lupus erythematosus	10.1007/s10067-021-05980-5	not related to the topic	No	Not related to the topic
1354	2022	Indications and risk factors for hospitalization in patients with primary Sjogren syndrome: experience from a tertiary center in Turkey	10.1007/s10067-022-06053-x	not related to the topic	No	Not related to the topic
1355	2022	Clinical spectrum and therapeutic management of systemic lupus erythematosus-associated macrophage activation syndrome: a study of 20 Moroccan adult patients	10.1007/s10067-022-06055-9	not related to the topic	No	Not related to the topic
1356	2022	Asymptomatic SARS-CoV-2 seropositivity: patients with childhood-onset rheumatic diseases versus healthy children	10.1007/s10067-022-06067-5	not related to the topic	No	Not related to the topic
1357	2022	In-ICU-acquired infections in flare-up systemic rheumatic disease patients receiving immunosuppressant	10.1007/s10067-022-06197-w	not related to the topic	No	Not related to the topic
1358	2022	Risk factors for adverse pregnancy outcomes in women with rheumatoid arthritis and follow-up of their offspring	10.1007/s10067-022-06233-9	not related to the topic	No	Not related to the topic
1359	2022	Predictors of hospitalization in patients with systemic lupus erythematosus: a 10-year cohort study	10.1007/s10067-022-06251-7	not related to the topic	No	Not related to the topic
1360	2022	The enigma of mixed connective tissue disease—challenges in routine care	10.1007/s10067-022-06286-w	not related to the topic	No	Not related to the topic
1361	2022	Use of belimumab in real-world in Spain: a scoping review about characteristics of SLE patients	10.1007/s10067-022-06287-9	not related to the topic	No	Not related to the topic
1362	2022	Clinical characteristics of COVID-19 patients with underlying rheumatic diseases in Japan: data from a multicenter observational study using the COVID-19 Global Rheumatology Alliance physician-reported registry	10.1007/s10067-022-06305-w	not related to the topic	No	Not related to the topic
1363	2022	Determination of the main causes, outcome, and prognostic factors of patients with rheumatologic diseases admitted to the medical intensive care unit in Southern Iran	10.1007/s10067-022-06334-5	not related to the topic	No	Not related to the topic
1364	2023	Vocal cord lesions in representative autoimmune diseases	10.1007/s10067-022-06411-9	not related to the topic	No	Not related to the topic
1365	2023	Outcomes of Filipinos with inflammatory rheumatic diseases developing COVID-19 prior to vaccinations and new variants: a historical perspective	10.1007/s10067-023-06507-w	not related to the topic	No	Not related to the topic
1366	2023	Predictors of low spike antibody response in patients with systemic rheumatic disease after an initial course of COVID-19 vaccination	10.1007/s10067-023-06512-z	not related to the topic	No	Not related to the topic
1367	2023	Infection in systemic lupus erythematosus-associated diffuse alveolar hemorrhage: a potential key to improve outcomes	10.1007/s10067-023-06517-8	not related to the topic	No	Not related to the topic
1368	2023	Pattern of systemic lupus erythematosus in NIGERIA: a multicentre descriptive hospital-based study	10.1007/s10067-023-06672-y	not related to the topic	No	Not related to the topic
1369	2023	Attitudes towards and safety of the SARS-CoV-2 inactivated vaccines in 188 patients with systemic lupus erythematosus: a post-vaccination cross-sectional survey	10.1007/s10238-022-00832-1	not related to the topic	No	Not related to the topic
1370	2023	Knowledge mapping of COVID-19 and autoimmune diseases: a visual and bibliometric analysis	10.1007/s10238-023-01089-y	not related to the topic	No	Not related to the topic
1371	2023	Immune profile alterations of systemic lupus erythematosus patients with infections	10.1007/s10238-023-01220-z	not related to the topic	No	Not related to the topic
1372	2021	Effects of hydroxychloroquine and its metabolites in patients with connective tissue diseases	10.1007/s10787-021-00887-8	not related to the topic	No	Not related to the topic
1373	2021	Hydroxychloroquine and chloroquine retinal safety concerns during COVID-19 outbreak	10.1007/s10792-020-01593-0	not related to the topic	No	Not related to the topic
1374	2007	Analyses of CD27++ plasma cells in peripheral blood from patients with bacterial infections and patients with serum antinuclear antibodies	10.1007/s10875-007-9099-6	not related to the topic	No	Not related to the topic
1375	2015	Potentially Beneficial Effect of Hydroxychloroquine in a Patient with a Novel Mutation in Protein Kinase Cδ Deficiency	10.1007/s10875-015-0178-9	not related to the topic	No	Not related to the topic
1376	2019	Ficolin-3 Deficiency Is Associated with Disease and an Increased Risk of Systemic Lupus Erythematosus	10.1007/s10875-019-00627-2	not related to the topic	No	Not related to the topic
1377	2020	A Case with Purine Nucleoside Phosphorylase Deficiency Suffering from Late-Onset Systemic Lupus Erythematosus and Lymphoma	10.1007/s10875-020-00800-y	not related to the topic	No	Not related to the topic
1378	2021	Clinical Spectrum of Ras-Associated Autoimmune Leukoproliferative Disorder (RALD)	10.1007/s10875-020-00883-7	not related to the topic	No	Not related to the topic
1379	2021	Outcome of Non-hematological Autoimmunity After Hematopoietic Cell Transplantation in Children with Primary Immunodeficiency	10.1007/s10875-020-00895-3	not related to the topic	No	Not related to the topic
1380	2023	An early-onset SLE patient with a novel paternal inherited BACH2 mutation	10.1007/s10875-023-01506-7	not related to the topic	No	Not related to the topic
1381	2008	Establishing the diagnosis of Libman-Sacks endocarditis in systemic lupus erythematosus	10.1007/s11606-008-0627-8	not related to the topic	No	Not related to the topic
1382	2011	Male lupus: A diagnosis often delayed - A case series and review of the literature	10.1007/s11845-009-0438-x	not related to the topic	No	Not related to the topic
1383	2020	A multidisciplinary approach to reproductive healthcare in women with rheumatic disease	10.1007/s11845-019-02040-5	not related to the topic	No	Not related to the topic
1384	2023	The effects of COVID-19 infection on the mortality of patients receiving rituximab therapy	10.1007/s11845-022-03193-6	not related to the topic	No	Not related to the topic
1385	2023	Outcomes of COVID-19 in people with rheumatic and musculoskeletal disease in Ireland over the first 2 years of the pandemic	10.1007/s11845-022-03265-7	not related to the topic	No	Not related to the topic
1386	2013	Current perspectives on ophthalmic manifestations of childhood rheumatic diseases	10.1007/s11926-013-0341-3	not related to the topic	No	Not related to the topic
1387	2013	2013 update: Hopkins lupus cohort	10.1007/s11926-013-0360-0	not related to the topic	No	Not related to the topic
1388	2018	Artemisinins-a Promising New Treatment for Systemic Lupus Erythematosus: a Descriptive Review	10.1007/s11926-018-0764-y	not related to the topic	No	Not related to the topic
1389	2012	Systemic lupus erythematosus, progressive multifocal leukoencephalopathy, and T-CD4+ lymphopenia	10.1007/s12016-012-8327-x	not related to the topic	No	Not related to the topic
1390	2015	Lupus and leprosy: beyond the coincidence	10.1007/s12026-014-8596-y	not related to the topic	No	Not related to the topic
1391	2008	Unusual lymphocytosis with systemic lupus erythematosus	10.1007/s12098-008-0142-2	not related to the topic	No	Not related to the topic
1392	2008	Reactive Hemophagocytic syndrome	10.1007/s12098-008-0170-y	not related to the topic	No	Not related to the topic
1393	2017	Hemophagocytic lymphohistiocytosis secondary to disseminated histoplasmosis in systemic lupus erythematosus	10.1007/s12185-017-2308-z	not related to the topic	No	Not related to the topic
1394	2021	Association of Oxidative Stress with Disease Activity and Damage in Systemic Lupus Erythematosus: A Cross Sectional Study from a Tertiary Care Centre in Southern India	10.1007/s12291-020-00879-5	not related to the topic	No	Not related to the topic
1395	2011	Cytomegalovirus retinitis in a seronegative patient with systemic lupus erythematosus on immunosuppressive therapy	10.1007/s12348-010-0017-3	not related to the topic	No	Not related to the topic
1396	2020	Post-exposure prophylaxis or pre-emptive therapy for severe acute respiratory syndrome coronavirus 2 (SARS-CoV-2): study protocol for a pragmatic randomized-controlled trial	10.1007/s12630-020-01684-7	not related to the topic	No	Not related to the topic
1397	2023	Systemic lupus erythematosus associated with development of macrophage activation syndrome and disseminated aspergillosis	10.1007/s12630-023-02506-2	not related to the topic	No	Not related to the topic
1398	2014	Communicating hydrocephalus in systemic lupus erythematosus	10.1007/s13312-014-0452-6	not related to the topic	No	Not related to the topic
1399	2021	Increasing Access to Specialized Dermatology Care: A Retrospective Study Investigating Clinical Operation and Impact of a University-Affiliated Free Clinic	10.1007/s13555-020-00462-z	not related to the topic	No	Not related to the topic
1400	2021	Selective immunoglobulin M deficiency complicated by systemic lupus erythematosus and antiphospholipid syndrome: a case report and review of literature	10.1007/s13730-021-00583-0	not related to the topic	No	Not related to the topic
1401	2023	Multiple Sclerosis and Neuromyelitis Optica Spectrum Disorder: Onset Following Acute COVID-19 Infection, a Case Series	10.1007/s40120-022-00418-9	not related to the topic	No	Not related to the topic
1402	2019	Drug–Drug Interactions in Children and Adolescents Receiving Ledipasvir/Sofosbuvir for the Treatment of Hepatitis C Virus Infection	10.1007/s40261-019-00805-5	not related to the topic	No	Not related to the topic
1403	2023	Early Detection of Adverse Drug Reaction Signals by Association Rule Mining Using Large-Scale Administrative Claims Data	10.1007/s40264-023-01278-4	not related to the topic	No	Not related to the topic
1404	2023	Induction therapy for pediatric onset class IV lupus nephritis: Mycophenolate Mofetil versus Cyclophosphamide	10.1007/s40620-022-01438-2	not related to the topic	No	Not related to the topic
1405	2020	Pharmacokinetics, Pharmacodynamics and Safety of Belimumab in Chinese Patients with Systemic Lupus Erythematosus: A Phase I, Open-Label Study	10.1007/s40744-020-00193-9	not related to the topic	No	Not related to the topic
1406	2021	Antirheumatic Drug Intake Influence on Occurrence of COVID-19 Infection in Ambulatory Patients with Immune-Mediated Inflammatory Diseases: A Cohort Study	10.1007/s40744-021-00373-1	not related to the topic	No	Not related to the topic
1407	2023	COVID-19 in Patients with Rheumatic Disease Using Immunomodulatory Drugs: Imaging Findings and Predictors of Hospitalization	10.1007/s40744-022-00508-y	not related to the topic	No	Not related to the topic
1408	2023	The Recent Outbreak of COVID-19 in China During the Omicron Variant Predominance: Clinical Features and Outcomes in Patients with Autoimmune Inflammatory Rheumatic Diseases	10.1007/s40744-023-00569-7	not related to the topic	No	Not related to the topic
1409	2022	QTc Prolongation with the Use of Hydroxychloroquine and Concomitant Arrhythmogenic Medications: A Retrospective Study Using Electronic Health Records Data	10.1007/s40801-022-00307-5	not related to the topic	No	Not related to the topic
1410	2023	Primary adrenal insufficiency due to bilateral adrenal hemorrhage-adrenal infarction in a patient with systemic lupus erythematosus and antiphospholipid syndrome: case presentation and review of the literature	10.1007/s42000-023-00463-5	not related to the topic	No	Not related to the topic
1411	2020	A Review on Current Repurposing Drugs for the Treatment of COVID-19: Reality and Challenges	10.1007/s42399-020-00485-9	not related to the topic	No	Not related to the topic
1412	2023	Tocilizumab Therapy for Treatment-Resistant Systemic Lupus Erythematosus with Elevated IL-6 and CRP Levels: a Case Report	10.1007/s42399-023-01543-8	not related to the topic	No	Not related to the topic
1413	1988	Antimalarial drugs and pregnancy	10.1016/0002-9343(88)90359-2	not related to the topic	No	Not related to the topic
1414	1990	Increased risk of neisserial infections in systemic lupus erythematosus	10.1016/0049-0172(90)90058-N	not related to the topic	No	Not related to the topic
1415	2016	Quinacrine: A Treatment Option That Should Not Be Overlooked	10.1016/j.adengl.2016.09.012	not related to the topic	No	Not related to the topic
1416	2018	Mucocutaneous Leishmaniasis in Immunocompromised Patients: Report of 4 Cases in Spain	10.1016/j.adengl.2018.02.010	not related to the topic	No	Not related to the topic
1417	2021	Hydroxychloroquine early in pregnancy and risk of birth defects	10.1016/j.ajog.2020.09.007	not related to the topic	No	Not related to the topic
1418	2013	FcγRIIa ligation induces platelet hypersensitivity to thrombotic stimuli	10.1016/j.ajpath.2012.09.005	not related to the topic	No	Not related to the topic
1419	2016	An Unexpected Pneumonitis	10.1016/j.amjmed.2016.04.035	not related to the topic	No	Not related to the topic
1420	2018	Systemic Lupus Erythematosus Presenting as Acute Lupus Pneumonitis	10.1016/j.arbres.2017.08.010	not related to the topic	No	Not related to the topic
1421	2006	Perinatal consequences of maternal connective tissue diseases: a prospective study of 73 cases	10.1016/j.arcped.2006.07.018	not related to the topic	No	Not related to the topic
1422	2022	Response to SARS-CoV-2 vaccination in immune mediated inflammatory diseases: Systematic review and meta-analysis	10.1016/j.autrev.2021.102927	not related to the topic	No	Not related to the topic
1423	2017	Aortic Pathology in Systemic Lupus Erythematosus: A Case Report and Review of Literature	10.1016/j.avsg.2017.01.022	not related to the topic	No	Not related to the topic
1424	2018	Mortality of patients with systemic lupus erythematosus admitted to the intensive care unit – A retrospective single-center study	10.1016/j.berh.2019.01.013	not related to the topic	No	Not related to the topic
1425	2022	Seroprevalence of SARS-CoV-2-specific antibodies and vaccination-related adverse events in systemic lupus erythematosus and rheumatoid arthritis	10.1016/j.biopha.2022.112997	not related to the topic	No	Not related to the topic
1426	2020	Report of multidrug resistant bloodstream bacterial infections in systemic lupus erythematosus patients in Southern India	10.1016/j.bjid.2020.07.005	not related to the topic	No	Not related to the topic
1427	2020	Targeting anti-cancer agents to bone using bisphosphonates	10.1016/j.bone.2020.115492	not related to the topic	No	Not related to the topic
1428	2015	Pregnancy in Chronic Kidney Disease: Questions and answers in a changing panorama	10.1016/j.bpobgyn.2015.02.005	not related to the topic	No	Not related to the topic
1429	2006	Lupus mastitis	10.1016/j.breast.2006.03.011	not related to the topic	No	Not related to the topic
1430	2012	Coincidence of apical ballooning syndrome (tako-tsubo/stress cardiomyopathy) and posterior reversible encephalopathy syndrome: Potential common substrate and pathophysiology?	10.1016/j.cardfail.2011.10.012	not related to the topic	No	Not related to the topic
1431	2012	Significant association of past parvovirus B19 infection with cytopenia in both adult-onset Still's disease and systemic lupus erythematosus patients	10.1016/j.cca.2012.01.027	not related to the topic	No	Not related to the topic
1432	2018	Incidence of Hepatitis B Virus Reactivation and Hepatotoxicity in Patients Receiving Long-term Treatment With Tumor Necrosis Factor Antagonists	10.1016/j.cgh.2018.04.033	not related to the topic	No	Not related to the topic
1433	2016	Cystic Lung Disease Among Patients With Sjögren Syndrome: Frequency, Natural History, and Associated Risk Factors	10.1016/j.chest.2016.05.015	not related to the topic	No	Not related to the topic
1434	2018	Pulmonary Arterial Hypertension Associated With Systemic Lupus Erythematosus: Results From the French Pulmonary Hypertension Registry	10.1016/j.chest.2017.08.014	not related to the topic	No	Not related to the topic
1435	2022	A 59-Year-Old Woman With Progressive Shortness of Breath, Intermittent Fevers, and Restrictive Lung Disease	10.1016/j.chest.2022.06.028	not related to the topic	No	Not related to the topic
1436	2023	Coronary Artery Vasculitis as a Substrate for Myocardial Infarction in a Patient With Systemic Lupus Erythematosus	10.1016/j.cjca.2023.02.017	not related to the topic	No	Not related to the topic
1437	2022	Appraising SARS-CoV-2 infections after full mRNA COVID-19 vaccination in patients with systemic lupus erythematosus (SLE)	10.1016/j.clicom.2022.03.002	not related to the topic	No	Not related to the topic
1438	2006	IRIS and SLE	10.1016/j.clim.2005.09.004	not related to the topic	No	Not related to the topic
1439	2007	C1q deficiency in an Inuit family: Identification of a new class of C1q disease-causing mutations	10.1016/j.clim.2007.03.547	not related to the topic	No	Not related to the topic
1440	2013	Major pathogenic steps in human lupus can be effectively suppressed by nucleosomal histone peptide epitope-induced regulatory immunity	10.1016/j.clim.2013.08.008	not related to the topic	No	Not related to the topic
1441	2013	Major infections in a cohort of 120 patients with juvenile-onset systemic lupus erythematosus	10.1016/j.clim.2013.08.009	not related to the topic	No	Not related to the topic
1442	2021	Improvement of renal and non-renal SLE outcome measures on sirolimus therapy – A 21-year follow-up study of 73 patients	10.1016/j.clim.2021.108781	not related to the topic	No	Not related to the topic
1443	2021	Impact of the COVID-19 pandemic in patients with systemic lupus erythematosus throughout one year	10.1016/j.clim.2021.108845	not related to the topic	No	Not related to the topic
1444	2022	E3 ubiquitin ligase RNF6 promotes antiviral immune responses through enhancing the expression of interferon stimulated genes in myeloid cells	10.1016/j.clim.2022.109099	not related to the topic	No	Not related to the topic
1445	2023	A homozygous loss-of-function C1S mutation is associated with Kikuchi-Fujimoto disease	10.1016/j.clim.2023.109646	not related to the topic	No	Not related to the topic
1446	2023	Clinical features, risk factors, and outcomes of diffuse alveolar hemorrhage in antiphospholipid syndrome: A mixed-method approach combining a multicenter cohort with a systematic literature review	10.1016/j.clim.2023.109775	not related to the topic	No	Not related to the topic
1447	2023	Systemic evaluation of lymphocyte-bound C4d and immunoglobulins for diagnosis and activity monitoring of systemic lupus erythematosus	10.1016/j.clinbiochem.2023.110600	not related to the topic	No	Not related to the topic
1448	2005	The life-threatening complications of dermatologic therapies	10.1016/j.clindermatol.2004.06.013	not related to the topic	No	Not related to the topic
1449	2010	The management of systemic lupus erythematosus: Facts and controversies	10.1016/j.clindermatol.2009.06.017	not related to the topic	No	Not related to the topic
1450	2021	Autoimmune connective tissue diseases in the COVID-19 pandemic	10.1016/j.clindermatol.2020.12.013	not related to the topic	No	Not related to the topic
1451	2021	Impact of COVID-19 on autoimmune blistering diseases	10.1016/j.clindermatol.2021.01.007	not related to the topic	No	Not related to the topic
1452	2021	Drug repurposing of dermatologic medications to treat coronavirus disease 2019: Science or fiction?	10.1016/j.clindermatol.2021.01.020	not related to the topic	No	Not related to the topic
1453	2023	Annular dermatoses with rheumatologic implications	10.1016/j.clindermatol.2023.07.006	not related to the topic	No	Not related to the topic
1454	2015	Cryptococcal meningitis in Chinese patients with systemic lupus erythematosus	10.1016/j.clineuro.2015.01.023	not related to the topic	No	Not related to the topic
1455	2020	Fatal primary dengue-induced Haemophagocytic Lymphohistiocytosis (HLH) in a returning traveller from India treated with anakinra for the first time	10.1016/j.clinpr.2020.100043	not related to the topic	No	Not related to the topic
1456	2021	Recurrent pneumococcal bacteraemia in a patient with systemic lupus erythematosus	10.1016/j.clinpr.2020.100062	not related to the topic	No	Not related to the topic
1457	2013	Cumulative Burden of Oral Corticosteroid Adverse Effects and the Economic Implications of Corticosteroid Use in Patients With Systemic Lupus Erythematosus	10.1016/j.clinthera.2013.03.001	not related to the topic	No	Not related to the topic
1458	2022	A Case of Osimertinib-Induced Eosinophilic Pneumonia	10.1016/j.cllc.2022.07.013	not related to the topic	No	Not related to the topic
1459	2020	Diabetic ketoacidosis precipitated by Coronavirus disease 2019 infection: Case series	10.1016/j.curtheres.2020.100609	not related to the topic	No	Not related to the topic
1460	2021	Evaluation of 2 commercial anti-SARS-CoV-2 antibody assays in an immunocompetent and immunocompromised inpatient population with COVID-19	10.1016/j.diagmicrobio.2021.115449	not related to the topic	No	Not related to the topic
1461	2014	Leprosy mimicking lupus erythematosus	10.1016/j.dsi.2013.01.004	not related to the topic	No	Not related to the topic
1462	2016	Multiple eruptive myxoid dermatofibromas	10.1016/j.dsi.2015.08.007	not related to the topic	No	Not related to the topic
1463	2010	Isolated Tricuspid Valve Libman-Sacks Endocarditis and Valvular Stenosis: Unusual Manifestations of Systemic Lupus Erythematosus	10.1016/j.echo.2009.09.004	not related to the topic	No	Not related to the topic
1464	2020	Lung nodules and retinal lesions in an immunocompromised patient	10.1016/j.eimc.2019.07.004	not related to the topic	No	Not related to the topic
1465	2021	Spondylenchondrodysplasia mimicking a systemic lupus erythematosus: A diagnostic challenge in a pediatric patient	10.1016/j.ejmg.2021.104286	not related to the topic	No	Not related to the topic
1466	2020	Molecular effects and retinopathy induced by hydroxychloroquine during SARS-CoV-2 therapy: Role of CYP450 isoforms and epigenetic modulations	10.1016/j.ejphar.2020.173454	not related to the topic	No	Not related to the topic
1467	2013	Could women with systemic lupus erythematosus (SLE) have successful pregnancy outcomes? Prospective observational study	10.1016/j.ejr.2013.02.002	not related to the topic	No	Not related to the topic
1468	2014	Auditory disorders in patients with systemic lupus erythematosus: Relation to clinical parameters	10.1016/j.ejr.2014.01.007	not related to the topic	No	Not related to the topic
1469	2015	Nasal carriage rate of Staphylococcus aureus among patients with systemic lupus erythematosus and its correlation with disease relapse	10.1016/j.ejr.2014.06.006	not related to the topic	No	Not related to the topic
1470	2015	Predictive potential of the disease activity index and C-reactive protein for infection in systemic lupus erythematosus patients	10.1016/j.ejr.2014.12.001	not related to the topic	No	Not related to the topic
1471	2017	Isolated HBsAg positivity in a Mexican patient with newly diagnosed lupus nephritis	10.1016/j.ejr.2016.02.007	not related to the topic	No	Not related to the topic
1472	2017	Mycobacterium tuberculosis infection in systemic lupus erythematosus patients	10.1016/j.ejr.2017.04.005	not related to the topic	No	Not related to the topic
1473	2017	Hepatitis C virus infection among patients admitted to a rheumatology ward in northern Cyprus	10.1016/j.ejr.2017.04.014	not related to the topic	No	Not related to the topic
1474	2020	Lupus erythematosus tumidus (LET) with autoimmune thyroid dysfunction (AITD) as the first presentation of systemic lupus erythematosus: A case report and review of the literature	10.1016/j.ejr.2020.02.002	not related to the topic	No	Not related to the topic
1475	2021	Infection in systemic lupus erythematosus patients	10.1016/j.ejr.2020.12.007	not related to the topic	No	Not related to the topic
1476	2021	Outcomes of planned pregnancy in patients with systemic lupus erythematosus and their neonates	10.1016/j.ejr.2021.01.001	not related to the topic	No	Not related to the topic
1477	2021	Subacute cutaneous lupus erythematosus, and positive anti-MDA5 antibody in clinically amyopathic dermatomyositis with rapidly progressive interstitial lung disease: A case report and literature review	10.1016/j.ejr.2021.02.003	not related to the topic	No	Not related to the topic
1478	2021	Programmed death 1 (PD-1) serum level and gene expression in recent onset systemic lupus erythematosus patients	10.1016/j.ejr.2021.02.005	not related to the topic	No	Not related to the topic
1479	2022	Systemic lupus erythematosus after coronavirus disease-2019 (COVID-19) infection: Case-based review	10.1016/j.ejr.2021.08.013	not related to the topic	No	Not related to the topic
1480	2022	Frequency, characteristics and outcome of corona virus disease 2019 (COVID-19) infection in Iranian patients with rheumatic diseases	10.1016/j.ejr.2021.12.002	not related to the topic	No	Not related to the topic
1481	2022	Clinical course, chest computed tomography severity score and outcome of coronavirus disease 2019 (COVID-19) in patients with rheumatic diseases	10.1016/j.ejr.2021.12.010	not related to the topic	No	Not related to the topic
1482	2023	Clinical significance of peripheral nervous system involvement in systemic lupus erythematosus patients: Relation to disease activity and damage index	10.1016/j.ejr.2023.01.005	not related to the topic	No	Not related to the topic
1483	2023	Coronavirus disease 2019 (COVID-19) infection in patients with rheumatic diseases: Clinical characteristics and relation to anti-rheumatic therapy	10.1016/j.ejr.2023.08.003	not related to the topic	No	Not related to the topic
1484	2023	Clinical features, radiological characteristics, and outcome of coronavirus disease-2019 (COVID-19) infection among hospitalized patients with autoimmune and rheumatic diseases: A multicenter study	10.1016/j.ejr.2023.09.004	not related to the topic	No	Not related to the topic
1485	2021	Hemophagocytic Lymphohistiocytosis, a Rare Presentation in Lupus Nephritis	10.1016/j.ekir.2020.11.036	not related to the topic	No	Not related to the topic
1486	2023	Kidney-Limited Full-House Lupus-like Membranous Nephropathy and Membranoproliferative Glomerulonephritis in Pregnancy	10.1016/j.ekir.2023.01.006	not related to the topic	No	Not related to the topic
1487	2022	Aseptic meningitis in Kikuchi-Fujimoto Disease - Rare manifestation of a rare disease	10.1016/j.ensci.2022.100429	not related to the topic	No	Not related to the topic
1488	2008	Pancreatitis with hepatitis revealing a systemic lupus erythematosus	10.1016/j.gcb.2008.01.026	not related to the topic	No	Not related to the topic
1489	2023	Traditional Chinese formulas reduce hospitalization for infection among patients with systemic lupus erythematosus in Taiwan	10.1016/j.hermed.2023.100704	not related to the topic	No	Not related to the topic
1490	2020	Effects of hydroxychloroquine treatment on QT interval	10.1016/j.hrthm.2020.06.029	not related to the topic	No	Not related to the topic
1491	2020	Evans syndrome associated with antiphospholipid antibodies in a patient with SARS-COV-2 infection	10.1016/j.htct.2020.08.003	not related to the topic	No	Not related to the topic
1492	2014	Pseudomonas bacteremia as an initial presentation of SLE	10.1016/j.idcr.2014.09.001	not related to the topic	No	Not related to the topic
1493	2014	Phaeoacremonium parasiticum phaeohyphomycosis in a patient with systemic lupus erythematosus treated successfully with surgical debridement and voriconazole: A case report and review of the literature	10.1016/j.idcr.2014.10.004	not related to the topic	No	Not related to the topic
1494	2020	Streptococcus equi subsp. equi meningitis, septicemia and subdural empyema in a child	10.1016/j.idcr.2020.e00808	not related to the topic	No	Not related to the topic
1495	2021	Central nervous system melioidosis in systemic lupus erythematosus: A clinical vignette	10.1016/j.idcr.2021.e01255	not related to the topic	No	Not related to the topic
1496	2021	Disseminated life threatening Nocardia otitidiscaviarum infection in a young female with newly diagnosed systemic lupus erythematosus, case report and review of literature	10.1016/j.idcr.2021.e01265	not related to the topic	No	Not related to the topic
1497	2020	Cardiac effects and toxicity of chloroquine: a short update	10.1016/j.ijantimicag.2020.106057	not related to the topic	No	Not related to the topic
1498	2022	Acute myocarditis revealing autoimmune and inflammatory disorders: Clinical presentation and outcome	10.1016/j.ijcard.2021.12.058	not related to the topic	No	Not related to the topic
1499	2021	Characteristics of healthcare workers infected with COVID-19: A cross-sectional observational study	10.1016/j.ijid.2020.10.009	not related to the topic	No	Not related to the topic
1500	2023	Pseudotumor of the skin due to Mycobacterium genavense	10.1016/j.ijid.2023.05.004	not related to the topic	No	Not related to the topic
1501	2018	Combination of tacrolimus and mycophenolate mofetil in persistent proteinuria due to refractory childhood lupus nephritis	10.1016/j.ijpam.2018.08.001	not related to the topic	No	Not related to the topic
1502	2018	Liver perivascular epithelioid cell tumor in a patient with systemic lupus erythematosus	10.1016/j.ijscr.2018.10.063	not related to the topic	No	Not related to the topic
1503	2023	An Indonesian female with severe cutaneous lupus erythematosus: A case report and literature review	10.1016/j.ijscr.2023.108336	not related to the topic	No	Not related to the topic
1504	2017	Is initial C-reactive protein level associated with corticosteroid use in lupus erythematosus patients during a bacterial infection episode?	10.1016/j.imlet.2017.03.008	not related to the topic	No	Not related to the topic
1505	2014	Nocardia infection in SLE: A case series of three patients	10.1016/j.injr.2014.02.004	not related to the topic	No	Not related to the topic
1506	2022	Autoimmune inflammatory rheumatic diseases post-COVID‐19 vaccination	10.1016/j.intimp.2022.109061	not related to the topic	No	Not related to the topic
1507	2023	Identification of biomarkers that predict renal flare in childhood-onset lupus nephritis with mycophenolate acid	10.1016/j.intimp.2023.109900	not related to the topic	No	Not related to the topic
1508	2024	Immune-mediated diseases after vaccinations with AZD1222, BNT-162b2, &/or mRNA-1273: An observational investigation of 78 patients	10.1016/j.intimp.2023.111455	not related to the topic	No	Not related to the topic
1509	2009	Palisaded neutrophilic granulomatous dermatitis associated with systemic lupus erythematosus presenting with the burning rope sign	10.1016/j.jaad.2008.12.016	not related to the topic	No	Not related to the topic
1510	2010	Development of Pneumocystis carinii pneumonia in patients with immunobullous and connective tissue disease receiving immunosuppressive medications	10.1016/j.jaad.2009.07.042	not related to the topic	No	Not related to the topic
1511	2010	Role of primary prophylaxis for pneumocystis pneumonia in patients treated with systemic corticosteroids or other immunosuppressive agents for immune-mediated dermatologic conditions	10.1016/j.jaad.2009.11.588	not related to the topic	No	Not related to the topic
1512	2011	Cutaneous lupus erythematosus: Update of therapeutic options: Part II	10.1016/j.jaad.2010.06.017	not related to the topic	No	Not related to the topic
1513	2016	《Immunosuppressive medication use and risk of herpes zoster (HZ) in patients with systemic lupus erythematosus (SLE): A nationwide case-control study	10.1016/j.jaad.2015.12.059	not related to the topic	No	Not related to the topic
1514	2019	Evaluating results of an interferon-γ release assay in patients with autoimmune disease who are taking hydroxychloroquine	10.1016/j.jaad.2018.12.027	not related to the topic	No	Not related to the topic
1515	2021	Chronic hydroxychloroquine therapy and COVID-19 outcomes: A retrospective case-control analysis	10.1016/j.jaad.2020.10.098	not related to the topic	No	Not related to the topic
1516	2021	Seroconversion of severe acute respiratory syndrome coronavirus 2–infected patients on immunosuppression: A retrospective analysis	10.1016/j.jaad.2021.01.100	not related to the topic	No	Not related to the topic
1517	2020	A Case of Heart Failure in a Patient With Systemic Lupus Erythematosus	10.1016/j.jaccas.2019.12.040	not related to the topic	No	Not related to the topic
1518	2020	Massive Myocardial Calcium Deposition: Hardened Heart	10.1016/j.jaccas.2020.03.034	not related to the topic	No	Not related to the topic
1519	2020	A Unique Case of Systemic Lupus Erythematosus Myocarditis Complicated by Plasmapheresis-Responsive Cardiogenic Shock	10.1016/j.jaccas.2020.09.043	not related to the topic	No	Not related to the topic
1520	2015	Impaired receptor editing and heterozygous RAG2 mutation in a patient with systemic lupus erythematosus and erosive arthritis	10.1016/j.jaci.2014.07.063	not related to the topic	No	Not related to the topic
1521	2019	Treatment of urticarial vasculitis: A systematic review	10.1016/j.jaci.2018.09.007	not related to the topic	No	Not related to the topic
1522	2023	Contribution of genetic variants associated with primary immunodeficiencies to childhood-onset systemic lupus erythematous	10.1016/j.jaci.2022.12.807	not related to the topic	No	Not related to the topic
1523	2023	Therapeutic modalities and clinical outcomes in a large cohort with LRBA deficiency and CTLA4 insufficiency	10.1016/j.jaci.2023.08.004	not related to the topic	No	Not related to the topic
1524	2020	Herpes zoster after recombinant zoster vaccine: A first case report	10.1016/j.jaip.2019.07.033	not related to the topic	No	Not related to the topic
1525	2020	Ecallantide: An alternative treatment of refractory angioedema in adolescents with systemic lupus erythematosus	10.1016/j.jaip.2019.08.052	not related to the topic	No	Not related to the topic
1526	2021	Mapping Out Autoimmunity Control in Primary Immune Regulatory Disorders	10.1016/j.jaip.2020.12.024	not related to the topic	No	Not related to the topic
1527	2021	Chronic Urticaria and Recurrent Angioedema: Clues to the Mimics	10.1016/j.jaip.2021.03.043	not related to the topic	No	Not related to the topic
1528	2021	SARS-CoV-2 Infection in the Immunodeficient Host: Necessary and Dispensable Immune Pathways	10.1016/j.jaip.2021.06.045	not related to the topic	No	Not related to the topic
1529	2008	The curiously suspicious: Infectious disease may ameliorate an ongoing autoimmune destruction in systemic lupus erythematosus patients	10.1016/j.jaut.2007.11.002	not related to the topic	No	Not related to the topic
1530	2009	Why can't we find a new treatment for SLE?	10.1016/j.jaut.2009.02.006	not related to the topic	No	Not related to the topic
1531	2012	Pregnancy implications for systemic lupus erythematosus and the antiphospholipid syndrome	10.1016/j.jaut.2011.11.010	not related to the topic	No	Not related to the topic
1532	2015	Marked variability in clinical presentation and outcome of patients with C1q immunodeficiency	10.1016/j.jaut.2015.06.002	not related to the topic	No	Not related to the topic
1533	2018	Clinical predictors of response and discontinuation of belimumab in patients with systemic lupus erythematosus in real life setting. Results of a large, multicentric, nationwide study	10.1016/j.jaut.2017.09.004	not related to the topic	No	Not related to the topic
1534	2020	Disordered cutaneous microbiota in systemic lupus erythematosus	10.1016/j.jaut.2019.102391	not related to the topic	No	Not related to the topic
1535	2021	A multidisciplinary registry of patients with autoimmune and immune-mediated diseases with symptomatic COVID-19 from a single center	10.1016/j.jaut.2020.102580	not related to the topic	No	Not related to the topic
1536	2021	Coronavirus disease 2019, immune-mediated inflammatory diseases and immunosuppressive therapies – A Danish population-based cohort study	10.1016/j.jaut.2021.102613	not related to the topic	No	Not related to the topic
1537	2021	Short term outcomes of COVID-19 in lupus: Propensity score matched analysis from a nationwide multi-centric research network	10.1016/j.jaut.2021.102730	not related to the topic	No	Not related to the topic
1538	2021	Impaired immunogenicity to COVID-19 vaccines in autoimmune systemic diseases. High prevalence of non-response in different patients’ subgroups	10.1016/j.jaut.2021.102744	not related to the topic	No	Not related to the topic
1539	2022	High T-cell response rate after COVID-19 vaccination in belimumab and rituximab recipients	10.1016/j.jaut.2022.102827	not related to the topic	No	Not related to the topic
1540	2022	COVID-19: Clinical features and outcomes in unvaccinated 2-dose and 3-dose vaccinated against SARS-CoV-2 patients with systemic autoimmune and autoinflammatory rheumatic diseases	10.1016/j.jaut.2022.102846	not related to the topic	No	Not related to the topic
1541	2022	Absent or suboptimal response to booster dose of COVID-19 vaccine in patients with autoimmune systemic diseases	10.1016/j.jaut.2022.102866	not related to the topic	No	Not related to the topic
1542	2022	Renal and vascular outcomes in patients with isolated antiphospholipid syndrome nephropathy	10.1016/j.jaut.2022.102889	not related to the topic	No	Not related to the topic
1543	2022	Glucocorticoid use as a cause of non-cellular immune response to SARS-Cov2 Spike in patients with immune system diseases	10.1016/j.jaut.2022.102912	not related to the topic	No	Not related to the topic
1544	2023	Post-mRNA vaccine flares in autoimmune inflammatory rheumatic diseases: Results from the COronavirus National Vaccine registry for ImmuNe diseases SINGapore (CONVIN-SING)	10.1016/j.jaut.2022.102959	not related to the topic	No	Not related to the topic
1545	2023	Impact of BNT162b2 mRNA anti-SARS-CoV-2 vaccine on interferon-alpha production by plasmacytoid dendritic cells and autoreactive T cells in patients with systemic lupus erythematosus: The COVALUS project	10.1016/j.jaut.2022.102987	not related to the topic	No	Not related to the topic
1546	2007	Periosteal reaction in systemic lupus erythematosus	10.1016/j.jbspin.2007.01.035	not related to the topic	No	Not related to the topic
1547	2020	Prevalence of COVID-19 among patients with chronic inflammatory rheumatic diseases treated with biologic agents or small molecules: A population-based study in the first two months of COVID-19 outbreak in Italy	10.1016/j.jbspin.2020.05.003	not related to the topic	No	Not related to the topic
1548	2023	Neuropsychiatric involvement in juvenile-onset systemic lupus erythematosus: A multicenter study	10.1016/j.jbspin.2023.105559	not related to the topic	No	Not related to the topic
1549	2021	Unusual Presentation of Systemic Lupus Erythematosus in a Young Male: A Case Report	10.1016/j.jceh.2020.05.009	not related to the topic	No	Not related to the topic
1550	2011	Fatal disseminated adenovirus infection in a young adult with systemic lupus erythematosus	10.1016/j.jcv.2010.09.021	not related to the topic	No	Not related to the topic
1551	2016	Nonphoto-exposed initial cutaneous manifestation of lupus after zoster: A case of Wolf's isotopic reaction	10.1016/j.jdcr.2016.04.009	not related to the topic	No	Not related to the topic
1552	2018	Herpes zoster infection after topical steroid use in the setting of tumid lupus erythematosus	10.1016/j.jdcr.2017.09.005	not related to the topic	No	Not related to the topic
1553	2018	Granulomatous dermatitis as a postherpetic isotopic response in immunocompromised patients: A report of 5 cases	10.1016/j.jdcr.2018.05.024	not related to the topic	No	Not related to the topic
1554	2018	Vulvovaginal pyoderma gangrenosum in association with rituximab	10.1016/j.jdcr.2018.09.001	not related to the topic	No	Not related to the topic
1555	2019	An atypical clinical presentation of alopecia in 2 patients with systemic lupus erythematosus	10.1016/j.jdcr.2019.08.013	not related to the topic	No	Not related to the topic
1556	2020	Demodex-induced follicular mucinosis of the head and neck mimicking folliculotropic mycosis fungoides	10.1016/j.jdcr.2020.01.014	not related to the topic	No	Not related to the topic
1557	2021	Glomeruloid reactive angioendotheliomatosis in a woman with systemic lupus erythematosus and antiphospholipid syndrome mimicking reticular erythematous mucinosis	10.1016/j.jdcr.2020.12.012	not related to the topic	No	Not related to the topic
1558	2022	Late-onset systemic lupus erythematosus associated with inverse discoid lupus erythematosus on the buttock	10.1016/j.jdcr.2022.04.012	not related to the topic	No	Not related to the topic
1559	2022	New diagnosis of systemic lupus erythematosus after COVID-19 vaccination: A case report and review of literature	10.1016/j.jdcr.2022.09.026	not related to the topic	No	Not related to the topic
1560	2023	A case of Rowell syndrome with excellent improvement following anifrolumab	10.1016/j.jdcr.2022.11.008	not related to the topic	No	Not related to the topic
1561	2023	Successful treatment of severe chronic cutaneous lupus with anifrolumab: A series of 6 cases	10.1016/j.jdcr.2023.04.024	not related to the topic	No	Not related to the topic
1562	2023	Overlap of dermatomyositis and cutaneous lupus erythematosus: A case series	10.1016/j.jdcr.2023.10.002	not related to the topic	No	Not related to the topic
1563	2014	Hemophagocytic syndrome and acute pancreatitis in acute systemic lupus erythematosus	10.1016/j.jdds.2014.03.004	not related to the topic	No	Not related to the topic
1564	2016	Multiple dermatofibromas in a female with systemic lupus erythramatosus on immunosuppressive medications. Case report and a brief literature review	10.1016/j.jdds.2016.03.001	not related to the topic	No	Not related to the topic
1565	2023	Polyautoimmunity in patients with cutaneous lupus erythematosus: A nationwide sex- and age-matched cohort study from Denmark	10.1016/j.jdin.2023.07.018	not related to the topic	No	Not related to the topic
1566	2013	An incidental finding? Pneumatosis intestinalis after minor trauma	10.1016/j.jemermed.2011.09.009	not related to the topic	No	Not related to the topic
1567	2019	Progressive multifocal leukoencephalopathy in a 27-year-old lady with systemic lupus erythematosus – rheumatoid arthritis overlap syndrome	10.1016/j.jfma.2019.05.021	not related to the topic	No	Not related to the topic
1568	2022	Serological response after COVID-19 mRNA-1273 booster dose in immunocompromised patients, Taiwan, July to August 2021	10.1016/j.jfma.2022.08.017	not related to the topic	No	Not related to the topic
1569	2009	TNF-α Antagonists and Other Recombinant Proteins for the Treatment of Rheumatoid Arthritis	10.1016/j.jhsa.2008.11.010	not related to the topic	No	Not related to the topic
1570	2022	Extreme gonococcal susceptibility associated with acquired complement deficiency secondary to hypocomplementemic urticarial vasculitis and systemic lupus erythematosus	10.1016/j.jiac.2021.10.020	not related to the topic	No	Not related to the topic
1571	2020	Q-fever prosthetic valve endocarditis in a patient with SLE and antiphospholipid antibody syndrome	10.1016/j.jiph.2020.02.036	not related to the topic	No	Not related to the topic
1572	2022	COVID-19 breakthrough infections in rheumatic diseases patients after vaccination	10.1016/j.jiph.2022.05.005	not related to the topic	No	Not related to the topic
1573	2021	Can hydroxychloroquine be protective against COVID-19-associated thrombotic events ?	10.1016/j.jmii.2020.12.010	not related to the topic	No	Not related to the topic
1574	2022	Cytomegalovirus proctitis in non-human immunodeficiency virus infected patients: A case report and literature review	10.1016/j.jmii.2021.10.002	not related to the topic	No	Not related to the topic
1575	2009	Effective immune restoration after immunosuppressant discontinuation in a lupus patient presenting progressive multifocal leukoencephalopathy	10.1016/j.jns.2009.09.014	not related to the topic	No	Not related to the topic
1576	2016	Malignant cerebral edema related to Systemic Lupus Erythematosus	10.1016/j.jns.2016.03.040	not related to the topic	No	Not related to the topic
1577	2021	An overview of the anti-SARS-CoV-2 properties of <i>Artemisia annua,</i> its antiviral action, protein-associated mechanisms, and repurposing for COVID-19 treatment	10.1016/j.joim.2021.07.003	not related to the topic	No	Not related to the topic
1578	2007	Clinical Effects and Safety of Rituximab for Treatment of Refractory Pediatric Autoimmune Diseases	10.1016/j.jpeds.2006.10.067	not related to the topic	No	Not related to the topic
1579	2022	Scalloped Ulcerations in a Tattoo	10.1016/j.jpeds.2022.03.056	not related to the topic	No	Not related to the topic
1580	2021	Failure of Anticoagulation to Prevent Stroke in Context of Lupus-Associated Anti-Phospholipid Syndrome and Mild COVID-19	10.1016/j.jstrokecerebrovasdis.2021.105817	not related to the topic	No	Not related to the topic
1581	2022	SARS-Cov2 acute and post-active infection in the context of autoimmune and chronic inflammatory diseases	10.1016/j.jtauto.2022.100154	not related to the topic	No	Not related to the topic
1582	2023	Glucocorticoids selectively affect the memory T cell response to SARS-Cov2 spike in vaccinated and post-infected patients with systemic lupus erythematosus	10.1016/j.jtauto.2023.100200	not related to the topic	No	Not related to the topic
1583	2023	Interstitial hemophagocytosis in hemophagocytic lymphohistiocytosis	10.1016/j.kint.2023.05.002	not related to the topic	No	Not related to the topic
1584	2014	challenges for lupus management in emerging countries	10.1016/j.lpm.2014.04.002	not related to the topic	No	Not related to the topic
1585	2017	Broad Concepts in Management of Systemic Lupus Erythematosus	10.1016/j.mayocp.2017.02.007	not related to the topic	No	Not related to the topic
1586	2021	Incidence of COVID-19 in patients under chronic treatment with hydroxychloroquine	10.1016/j.medcli.2020.10.006	not related to the topic	No	Not related to the topic
1587	2019	Disseminated nocardiasis by Nocardia farcinica: Review and first case report from Central India	10.1016/j.mjafi.2018.11.006	not related to the topic	No	Not related to the topic
1588	2022	Melioidosis: Missed opportunities and opportunistic pathogens	10.1016/j.mjafi.2021.04.011	not related to the topic	No	Not related to the topic
1589	2023	Guillain–Barre syndrome as the initial presentation of systemic lupus erythematosus: Case report with a systematic and literature review	10.1016/j.mjafi.2023.02.007	not related to the topic	No	Not related to the topic
1590	2013	A case of Exophiala oligosperma successfully treated with voriconazole	10.1016/j.mmcr.2013.08.003	not related to the topic	No	Not related to the topic
1591	2021	Hemophagocytic lymphohistiocytosis secondary to progressive disseminated histoplasmosis presenting as cellulitis	10.1016/j.mmcr.2021.06.002	not related to the topic	No	Not related to the topic
1592	2006	Gene profiling involved in immature CD4+ T lymphocyte responsible for systemic lupus erythematosus	10.1016/j.molimm.2005.07.039	not related to the topic	No	Not related to the topic
1593	2012	Osteoarthritis and the inflammatory arthritides	10.1016/j.mpsur.2011.11.006	not related to the topic	No	Not related to the topic
1594	2019	Neuromyelitis optica spectrum disorder presenting with concurrent autoimmune diseases	10.1016/j.msard.2018.12.028	not related to the topic	No	Not related to the topic
1595	2022	Neurological manifestations in rheumatological disease, a case series	10.1016/j.nerep.2022.100075	not related to the topic	No	Not related to the topic
1596	2021	SARS-CoV-2 infection, gut dysbiosis, and heterogeneous clinical results of hydroxychloroquine on COVID-19 therapy-Is there a link?	10.1016/j.nut.2020.111115	not related to the topic	No	Not related to the topic
1597	2020	Coalition: Advocacy for prospective clinical trials to test the post-exposure potential of hydroxychloroquine against COVID-19	10.1016/j.onehlt.2020.100131	not related to the topic	No	Not related to the topic
1598	2008	Diagnosis and management of systemic lupus erythematosus in children	10.1016/j.paed.2007.10.009	not related to the topic	No	Not related to the topic
1599	2017	Aminoleveulinate photodynamic therapy (ALA-PDT) for Bowen's disease in a SLE patient: Case report and literature review	10.1016/j.pdpdt.2017.01.002	not related to the topic	No	Not related to the topic
1600	2020	Chloroquine and hydroxychloroquine in the treatment of malaria and repurposing in treating COVID-19	10.1016/j.pharmthera.2020.107672	not related to the topic	No	Not related to the topic
1601	2020	The possible mechanisms of action of 4-aminoquinolines (chloroquine/hydroxychloroquine) against Sars-Cov-2 infection (COVID-19): A role for iron homeostasis?	10.1016/j.phrs.2020.104904	not related to the topic	No	Not related to the topic
1602	2020	Can COVID 2019 induce a specific cardiovascular damage or it exacerbates pre-existing cardiovascular diseases?	10.1016/j.prp.2020.153086	not related to the topic	No	Not related to the topic
1603	2004	Treatment of interstitial lung disease in children	10.1016/j.prrv.2004.01.004	not related to the topic	No	Not related to the topic
1604	2005	Systemic diseases and the lung	10.1016/j.prrv.2005.06.007	not related to the topic	No	Not related to the topic
1605	2014	Rhabdomyolysis associated with dengue fever in a lupic patient	10.1016/j.rbr.2013.02.003	not related to the topic	No	Not related to the topic
1606	2016	Pyomyositis in childhood‐systemic lupus erythematosus	10.1016/j.rbr.2014.04.005	not related to the topic	No	Not related to the topic
1607	2015	Consensus of the Brazilian Society of Rheumatology for the diagnosis, management and treatment of lupus nephritis	10.1016/j.rbr.2014.09.008	not related to the topic	No	Not related to the topic
1608	2014	Fatal cryptococcal meningitis in a juvenile lupus erythematosus patient	10.1016/j.rbre.2014.03.012	not related to the topic	No	Not related to the topic
1609	2016	The correlation between antiphospholipid syndrome and cryoglobulinemia: Case series of 4 patients and review of the literature	10.1016/j.rbre.2014.09.007	not related to the topic	No	Not related to the topic
1610	2022	Infection detection in patients with systemic lupus erythematosus using a hospital administrative database	10.1016/j.rcreu.2021.02.009	not related to the topic	No	Not related to the topic
1611	2013	Pregnancy outcome following in utero exposure to hydroxychloroquine: a prospective comparative observational study	10.1016/j.reprotox.2013.04.005	not related to the topic	No	Not related to the topic
1612	2022	Allogeneic adipose-derived mesenchymal stromal cell transplantation for refractory lupus nephritis: Results of a phase I clinical trial	10.1016/j.retram.2021.103324	not related to the topic	No	Not related to the topic
1613	2010	Use of rituximab in the treatment of lupus patients. The LESIMAB database	10.1016/j.reuma.2010.06.002	not related to the topic	No	Not related to the topic
1614	2018	Managing hypertriglyceridemia in children with systemic lupus erythematosus: Two sides of the same coin	10.1016/j.reuma.2016.09.003	not related to the topic	No	Not related to the topic
1615	2023	Lupus anticoagulant-hypoprothrombinemia syndrome: A cerebral bleeding case report as systemic lupus erythematosus debut	10.1016/j.reuma.2022.02.007	not related to the topic	No	Not related to the topic
1616	2023	Severe and life-threatening onset of systemic lupus erythematosus	10.1016/j.reuma.2022.09.006	not related to the topic	No	Not related to the topic
1617	2023	Systemic lupus erythematosus mimicking leprosy: A challenge to early diagnosis	10.1016/j.reuma.2023.03.002	not related to the topic	No	Not related to the topic
1618	2005	Pathogenic links between Kikuchi's disease and lupus: A report of three new cases	10.1016/j.revmed.2005.03.018	not related to the topic	No	Not related to the topic
1619	2008	Systemic lupus erythematosus from 1968 to 2008: The silent revolution	10.1016/j.revmed.2008.06.008	not related to the topic	No	Not related to the topic
1620	2009	Cytomegalovirus and systemic lupus: Severe infection and difficult diagnosis	10.1016/j.revmed.2009.03.019	not related to the topic	No	Not related to the topic
1621	2010	Recurrent aseptic meningitis secondary to nonsteroidal anti-inflammatory drugs in a patient with lupus	10.1016/j.revmed.2009.08.021	not related to the topic	No	Not related to the topic
1622	2017	Continous Rituximab treatment for recurrent diffuse alveolar hemorrhage in a patient with systemic lupus erythematosus and antiphosholipid syndrome	10.1016/j.rmcr.2017.09.012	not related to the topic	No	Not related to the topic
1623	2017	Rare complicated parapneumonic effusion, Mycoplasma pneumoniae with new-onset lupus flare: Case report and literature review	10.1016/j.rmcr.2017.10.010	not related to the topic	No	Not related to the topic
1624	2018	Miliary tuberculosis mimicking systemic lupus erythematosus flare	10.1016/j.rmcr.2018.09.005	not related to the topic	No	Not related to the topic
1625	2020	COVID-19 in a patient with a flare of systemic lupus erythematosus: A rare case-report	10.1016/j.rmcr.2020.101252	not related to the topic	No	Not related to the topic
1626	2006	The Development of Connective Tissue Diseases in Patients with Autoimmune Hepatitis: A Case Series	10.1016/j.semarthrit.2005.12.001	not related to the topic	No	Not related to the topic
1627	2007	Common Variable Immunodeficiency in Systemic Lupus Erythematosus	10.1016/j.semarthrit.2006.09.005	not related to the topic	No	Not related to the topic
1628	2008	Necrotizing Fasciitis in Systemic Lupus Erythematosus	10.1016/j.semarthrit.2007.04.005	not related to the topic	No	Not related to the topic
1629	2008	Characteristics and Outcome of Connective Tissue Diseases in Patients with Sickle-Cell Disease: Report of 30 Cases	10.1016/j.semarthrit.2007.10.003	not related to the topic	No	Not related to the topic
1630	2009	Safety of Biologic Therapy in Rheumatoid Arthritis and Other Autoimmune Diseases: Focus on Rituximab	10.1016/j.semarthrit.2008.01.001	not related to the topic	No	Not related to the topic
1631	2009	Cutaneous Manifestations of Vasculitis	10.1016/j.semarthrit.2008.01.007	not related to the topic	No	Not related to the topic
1632	2009	The Development of Inflammatory Arthritis and Other Rheumatic Diseases Following Stem Cell Transplantation	10.1016/j.semarthrit.2008.03.010	not related to the topic	No	Not related to the topic
1633	2011	Danazol in the Treatment of Systemic Lupus Erythematosus: A Qualitative Systematic Review	10.1016/j.semarthrit.2010.03.005	not related to the topic	No	Not related to the topic
1634	2011	Drug Monitoring in Systemic Lupus Erythematosus: A Systematic Review	10.1016/j.semarthrit.2010.07.010	not related to the topic	No	Not related to the topic
1635	2011	Diffuse Calcifications of the Spleen: A Novel Association with Systemic Lupus Erythematosus	10.1016/j.semarthrit.2010.10.003	not related to the topic	No	Not related to the topic
1636	2011	Rituximab Therapy in Refractory Neuropsychiatric Lupus: Current Clinical Evidence	10.1016/j.semarthrit.2011.06.004	not related to the topic	No	Not related to the topic
1637	2012	Perspectives in Rheumatoid Abstracts from 2011 Meeting Selected Proceedings of the 4th Annual Perspectives in Rheumatic Diseases 2011	10.1016/j.semarthrit.2012.02.001	not related to the topic	No	Not related to the topic
1638	2013	Skin Nontuberculous Mycobacterial Infection in Systemic Lupus Erythematosus: An Unusual Skin Infection Mimicking Lupus Vasculitis	10.1016/j.semarthrit.2012.08.002	not related to the topic	No	Not related to the topic
1639	2013	Multifaceted effects of hydroxychloroquine in human disease	10.1016/j.semarthrit.2013.01.001	not related to the topic	No	Not related to the topic
1640	2013	Proceedings of the 2013 Rheumatology Winter Clinical Symposia	10.1016/j.semarthrit.2013.04.001	not related to the topic	No	Not related to the topic
1641	2014	Non-length-dependent and length-dependent small-fiber neuropathies associated with tumor necrosis factor (TNF)-inhibitor therapy in patients with rheumatoid arthritis: Expanding the spectrum of neurological disease associated with TNF-inhibitors	10.1016/j.semarthrit.2013.10.007	not related to the topic	No	Not related to the topic
1642	2014	Concomitant systemic lupus erythematosus and HIV: Case series and literature review	10.1016/j.semarthrit.2014.05.009	not related to the topic	No	Not related to the topic
1643	2015	Pediatric systemic lupus erythematosus presenting with coronary arteritis: A case series and review of the literature	10.1016/j.semarthrit.2015.02.013	not related to the topic	No	Not related to the topic
1644	2018	Low disease activity—irrespective of serologic status at baseline—associated with reduction of corticosteroid dose and number of flares in patients with systemic lupus erythematosus treated with belimumab: A real-life observational study	10.1016/j.semarthrit.2018.02.014	not related to the topic	No	Not related to the topic
1645	2019	Characteristics of Behcet's Disease in the American Southwest	10.1016/j.semarthrit.2019.03.003	not related to the topic	No	Not related to the topic
1646	2020	COVID-19 in rheumatic disease patients on immunosuppressive agents	10.1016/j.semarthrit.2020.05.010	not related to the topic	No	Not related to the topic
1647	2020	Clinical characteristics and risk factors of infection in patients with systemic lupus erythematosus: A systematic review and meta-analysis of observational studies	10.1016/j.semarthrit.2020.06.004	not related to the topic	No	Not related to the topic
1648	2020	COVID-19 in systemic lupus erythematosus: data from a survey on 417 patients	10.1016/j.semarthrit.2020.06.012	not related to the topic	No	Not related to the topic
1649	2020	Efficacy and safety of sirolimus in patients with systemic lupus erythematosus: A systematic review and meta-analysis	10.1016/j.semarthrit.2020.07.006	not related to the topic	No	Not related to the topic
1650	2021	Management of inflammatory neurologic and psychiatric manifestations of systemic lupus erythematosus: A systematic review	10.1016/j.semarthrit.2020.12.004	not related to the topic	No	Not related to the topic
1651	2021	Septic arthritis of native joints due to Mycobacterium avium complex: A systematic review of case reports	10.1016/j.semarthrit.2021.05.012	not related to the topic	No	Not related to the topic
1652	2021	SARS-CoV-2-specific T-cell responses after COVID-19 recovery in patients with rheumatic diseases on immunosuppressive therapy	10.1016/j.semarthrit.2021.10.006	not related to the topic	No	Not related to the topic
1653	2022	Antimalarials exert a cardioprotective effect in lupus patients: Insights from the Spanish Society of Rheumatology Lupus Register (RELESSER) analysis of factors associated with heart failure	10.1016/j.semarthrit.2021.11.012	not related to the topic	No	Not related to the topic
1654	2022	Outcomes following antimalarial withdrawal in patients with quiescent systemic lupus erythematosus	10.1016/j.semarthrit.2022.152046	not related to the topic	No	Not related to the topic
1655	2022	Predictors of infection requiring hospitalization in patients with systemic lupus erythematosus: a time-to-event analysis	10.1016/j.semarthrit.2022.152099	not related to the topic	No	Not related to the topic
1656	2023	Factors associated with COVID-19 breakthrough infection among vaccinated patients with rheumatic diseases: A cohort study	10.1016/j.semarthrit.2022.152108	not related to the topic	No	Not related to the topic
1657	2023	Racial differences in persistent glucocorticoid use patterns among medicaid beneficiaries with incident systemic lupus erythematosus	10.1016/j.semarthrit.2022.152122	not related to the topic	No	Not related to the topic
1658	2009	Effect of immunosuppression on patients undergoing bariatric surgery	10.1016/j.soard.2008.07.014	not related to the topic	No	Not related to the topic
1659	2008	Getting to the Heart of the Matter	10.1016/j.survophthal.2008.08.017	not related to the topic	No	Not related to the topic
1660	2012	Pneumocystis jirovecii pneumonia manifesting as a lung abscess in a woman with systemic lupus erythematosus	10.1016/j.tcmj.2012.01.001	not related to the topic	No	Not related to the topic
1661	2020	Challenges of autoimmune rheumatic disease treatment during the COVID-19 pandemic: A review	10.1016/j.therap.2020.06.013	not related to the topic	No	Not related to the topic
1662	2021	Pharmacokinetics and pharmacodynamics of hydroxychloroquine in hospitalized patients with COVID-19	10.1016/j.therap.2021.01.056	not related to the topic	No	Not related to the topic
1663	2014	Risk factors and clinical profile of thrombotic thrombocytopenic purpura in systemic lupus erythematosus patients. Is this a distinctive clinical entity in the thrombotic microangiopathy spectrum?: A case control study	10.1016/j.thromres.2014.09.005	not related to the topic	No	Not related to the topic
1664	2013	Sun, sangria and sandflies: Leishmaniasis in an immunosuppressed patient returning from Spain	10.1016/j.tmaid.2012.11.005	not related to the topic	No	Not related to the topic
1665	2020	Hydroxychloroquine safety: A meta-analysis of randomized controlled trials	10.1016/j.tmaid.2020.101812	not related to the topic	No	Not related to the topic
1666	2017	A case of autoimmune severe acquired von Willebrand syndrome (type 3-like)	10.1016/j.transci.2017.04.006	not related to the topic	No	Not related to the topic
1667	2021	COVID-19 in patients with systemic lupus erythematosus: lessons learned from the inflammatory disease	10.1016/j.trsl.2020.12.007	not related to the topic	No	Not related to the topic
1668	2011	A/H1N1 influenza vaccination in patients with systemic lupus erythematosus: Safety and immunity	10.1016/j.vaccine.2010.10.081	not related to the topic	No	Not related to the topic
1669	2017	The safety and immunogenicity of Quadrivalent HPV (qHPV) vaccine in systemic lupus erythematosus	10.1016/j.vaccine.2017.04.001	not related to the topic	No	Not related to the topic
1670	2021	A clinical audit of pneumococcal vaccination among patients with autoimmune rheumatic diseases living in Greece: The power of awareness	10.1016/j.vaccine.2021.02.009	not related to the topic	No	Not related to the topic
1671	2021	Characteristics associated with COVID-19 vaccine hesitancy: A nationwide survey of 1000 patients with immune-mediated inflammatory diseases	10.1016/j.vaccine.2021.09.057	not related to the topic	No	Not related to the topic
1672	2020	Hydroxychloroquine Inhibits the Trained Innate Immune Response to Interferons	10.1016/j.xcrm.2020.100146	not related to the topic	No	Not related to the topic
1673	1998	Coexistent minocycline-induced systemic lupus erythematosus and autoimmune hepatitis	10.1016/S0049-0172(98)80035-8	not related to the topic	No	Not related to the topic
1674	1999	Human parvovirus B19 infection: its relationship with systemic lupus erythematosus	10.1016/s0049-0172(99)80016-x	not related to the topic	No	Not related to the topic
1675	2018	Sirolimus in patients with clinically active systemic lupus erythematosus resistant to, or intolerant of, conventional medications: a single-arm, open-label, phase 1/2 trial	10.1016/S0140-6736(18)30485-9	not related to the topic	No	Not related to the topic
1676	2023	Baricitinib for systemic lupus erythematosus: a double-blind, randomised, placebo-controlled, phase 3 trial (SLE-BRAVE-II)	10.1016/S0140-6736(22)02546-6	not related to the topic	No	Not related to the topic
1677	2007	Acute hepatitis during primary herpes simplex type 2 infection in a patient with systemic lupus erythematosus	10.1016/S0151-9638(07)89193-9	not related to the topic	No	Not related to the topic
1678	2009	What's new in dermatological therapy?	10.1016/S0151-9638(09)73386-1	not related to the topic	No	Not related to the topic
1679	1982	An association between C1 esterase inhibitor deficiency and lupus erythematosus: Report of two cases and review of the literature	10.1016/S0190-9622(82)70115-X	not related to the topic	No	Not related to the topic
1680	1993	Hepatitis induced by ibuprofen revealing a systemic lupus erythematosus	10.1016/S0248-8663(05)81144-0	not related to the topic	No	Not related to the topic
1681	2009	Hydrocephalus in an elderly man with systemic lupus erythematosus	10.1016/S0929-6646(09)60100-5	not related to the topic	No	Not related to the topic
1682	2008	Indian Rheumatology Association consensus statement on the management of adults with rheumatoid arthritis	10.1016/s0973-3698(10)60373-1	not related to the topic	No	Not related to the topic
1683	2009	Systemic Lupus Erythematosus Presenting as Corneal Perforation	10.1016/S1016-3190(09)60032-X	not related to the topic	No	Not related to the topic
1684	2012	Abatacept therapy and safety management	10.1016/S1297-319X(12)70011-8	not related to the topic	No	Not related to the topic
1685	2011	Progressive multifocal leukoencephalopathy restricted to the posterior fossa in a patient with systemic lupus erythematosus	10.1016/S1413-8670(11)70261-6	not related to the topic	No	Not related to the topic
1686	2013	Fetal Pharmacotherapy 2: Fetal Arrhythmia	10.1016/S1701-2163(15)30791-X	not related to the topic	No	Not related to the topic
1687	2022	Effect of a 2-week interruption in methotrexate treatment versus continued treatment on COVID-19 booster vaccine immunity in adults with inflammatory conditions (VROOM study): a randomised, open label, superiority trial	10.1016/S2213-2600(22)00186-2	not related to the topic	No	Not related to the topic
1688	2019	Low-dose interleukin-2 therapy in refractory systemic lupus erythematosus: an investigator-initiated, single-centre phase 1 and 2a clinical trial	10.1016/S2665-9913(19)30018-9	not related to the topic	No	Not related to the topic
1689	2020	COVID-19 in patients with rheumatic diseases in northern Italy: a single-centre observational and case–control study	10.1016/S2665-9913(20)30169-7	not related to the topic	No	Not related to the topic
1690	2020	First-in-Human study of JNJ-55920839 in healthy volunteers and patients with systemic lupus erythematosus: a randomised placebo-controlled phase 1 trial	10.1016/S2665-9913(20)30223-X	not related to the topic	No	Not related to the topic
1691	2021	Effect of pre-exposure use of hydroxychloroquine on COVID-19 mortality: a population-based cohort study in patients with rheumatoid arthritis or systemic lupus erythematosus using the OpenSAFELY platform	10.1016/S2665-9913(20)30378-7	not related to the topic	No	Not related to the topic
1692	2021	Evaluation of SARS-CoV-2 IgG antibody reactivity in patients with systemic lupus erythematosus: analysis of a multi-racial and multi-ethnic cohort	10.1016/S2665-9913(21)00114-4	not related to the topic	No	Not related to the topic
1693	2023	Early infection risk in patients with systemic lupus erythematosus treated with rituximab or belimumab from the British Isles Lupus Assessment Group Biologics Register (BILAG-BR): a prospective longitudinal study	10.1016/S2665-9913(23)00091-7	not related to the topic	No	Not related to the topic
1694	2000	A causal role for parvovirus B19 infection in adult dermatomyositis and other autoimmune syndromes	10.1034/j.1600-0560.2000.027010505.x	not related to the topic	No	Not related to the topic
1695	2013	Mesenchymal SCT ameliorates refractory cytopenia in patients with systemic lupus erythematosus	10.1038/bmt.2012.184	not related to the topic	No	Not related to the topic
1696	2006	Lymphoma in a patient with systemic lupus erythematosus	10.1038/ncprheum0295	not related to the topic	No	Not related to the topic
1697	2016	Systemic lupus erythematosus	10.1038/nrdp.2016.39	not related to the topic	No	Not related to the topic
1698	2012	Lupus nephritis: Transatlantic management recommendations compared	10.1038/nrrheum.2012.192	not related to the topic	No	Not related to the topic
1699	2018	Five year follow-up after autologous peripheral blood hematopoietic stem cell transplantation for refractory, chronic, corticosteroid-dependent systemic lupus erythematosus: Effect of conditioning regimen on outcome	10.1038/s41409-018-0173-x	not related to the topic	No	Not related to the topic
1700	2019	Yield of screening blood work and MRI of the brain and orbits in the work-up of unilateral chronic optic neuropathy	10.1038/s41433-018-0326-6	not related to the topic	No	Not related to the topic
1701	2021	Prevalence of hydroxychloroquine retinopathy using 2018 Royal College of Ophthalmologists diagnostic criteria	10.1038/s41433-020-1038-2	not related to the topic	No	Not related to the topic
1702	2022	Circulating multimeric immune complexes contribute to immunopathology in COVID-19	10.1038/s41467-022-32867-z	not related to the topic	No	Not related to the topic
1703	2022	Immunogenicity decay and case incidence six months post Sinovac-CoronaVac vaccine in autoimmune rheumatic diseases patients	10.1038/s41467-022-33042-0	not related to the topic	No	Not related to the topic
1704	2023	A machine learning model identifies patients in need of autoimmune disease testing using electronic health records	10.1038/s41467-023-37996-7	not related to the topic	No	Not related to the topic
1705	2020	Hydroxychloroquine use against SARS-CoV-2 infection in non-human primates	10.1038/s41586-020-2558-4	not related to the topic	No	Not related to the topic
1706	2020	Cardiac adverse events associated with chloroquine and hydroxychloroquine exposure in 20 years of drug safety surveillance reports	10.1038/s41598-020-76258-0	not related to the topic	No	Not related to the topic
1707	2022	Glucocorticoids' treatment impairs the medium-term immunogenic response to SARS-CoV-2 mRNA vaccines in Systemic Lupus Erythematosus patients	10.1038/s41598-022-18996-x	not related to the topic	No	Not related to the topic
1708	2022	Immunogenicity of inactivated COVID-19 vaccine in patients with autoimmune inflammatory rheumatic diseases	10.1038/s41598-022-22839-0	not related to the topic	No	Not related to the topic
1709	2002	Multiple eruptive dermatofibromas in patients with systemic lupus erythematosus treated with prednisone	10.1046/j.1365-4362.2002.01493.x	not related to the topic	No	Not related to the topic
1710	2003	Necrotic facial papules in an adolescent: C2 deficiency with eventual development of lupus erythematosus	10.1046/j.1525-1470.2003.20409.x	not related to the topic	No	Not related to the topic
1711	2023	KDOQI US Commentary on the 2021 KDIGO Clinical Practice Guideline for the Management of Glomerular Diseases	10.1053/j.ajkd.2023.02.003	not related to the topic	No	Not related to the topic
1712	2016	Immunomodulation of rheumatologic disorders with non-biologic disease modifying antirheumtic drugs	10.1053/j.seminhematol.2016.04.017	not related to the topic	No	Not related to the topic
1713	2006	The rheumatological history	10.1053/S1744-1889(06)70048-2	not related to the topic	No	Not related to the topic
1714	2020	Renal Involvement in Connective Tissue Diseases - part 1: Lupus Nephritis	10.1055/a-1117-2920	not related to the topic	No	Not related to the topic
1715	2016	Cryptococcal Meningitis in a Teenage Boy with Systemic Lupus Erythematosus	10.1055/s-0036-1592361	not related to the topic	No	Not related to the topic
1716	2020	Traps N' Clots: NET-Mediated Thrombosis and Related Diseases	10.1055/s-0039-3402731	not related to the topic	No	Not related to the topic
1717	2017	Systemic Lupus Erythematosus	10.1055/s-0042-112363	not related to the topic	No	Not related to the topic
1718	1991	<Pregnancy outcome following first trimester exposure to chloroquine	10.1055/s-2007-999371	not related to the topic	No	Not related to the topic
1719	1986	[Tuberculostatics-induced systemic lupus erythematosus]	10.1055/s-2008-1068679	not related to the topic	No	Not related to the topic
1720	1995	Case records of the Massachusetts General Hospital. Weekly clinicopathological exercises. Case 20-1995. A 66-year-old man with a history of rheumatoid arthritis treated with adrenocorticosteroids, with the development of aphasia and right-sided weakness	10.1056/nejm199506293322609	not related to the topic	No	Not related to the topic
1721	1995	A 66-year-old man with a history of rheumatoid arthritis treated with adrenocorticosteroids, with the development of aphasia and right-sided weakness	10.1056/NEJM199506293322609	not related to the topic	No	Not related to the topic
1722	2019	Case 17-2019: A 44-year-old man with joint pain, weight loss, and chest pain	10.1056/NEJMcpc1900419	not related to the topic	No	Not related to the topic
1723	2020	Case 14-2020: A 37-year-old man with joint pain and eye redness	10.1056/NEJMcpc1909623	not related to the topic	No	Not related to the topic
1724	2019	A disturbing decline	10.1056/NEJMcps1807619	not related to the topic	No	Not related to the topic
1725	2013	Belimumab for systemic lupus erythematosus	10.1056/NEJMct1207259	not related to the topic	No	Not related to the topic
1726	2020	Targeting CD38 with Daratumumab in Refractory Systemic Lupus Erythematosus	10.1056/NEJMoa2023325	not related to the topic	No	Not related to the topic
1727	2001	Panniculitis. Part II. Mostly lobular panniculitis	10.1067/mjd.2001.114735	not related to the topic	No	Not related to the topic
1728	2000	Ovarian histoplasmosis in systemic lupus erythematosus	10.1080/003130200104411	not related to the topic	No	Not related to the topic
1729	2019	Salmonella enteritidis during pregnancy, a rare cause of septic abortion: case report and review of the literature	10.1080/01443615.2018.1529153	not related to the topic	No	Not related to the topic
1730	2018	Bilateral adrenal hemorrhage revealed antiphospholipid syndrome in a male patient: benefit from comprehensive treatment	10.1080/03007995.2018.1498778	not related to the topic	No	Not related to the topic
1731	2022	Low-dose IL-2 therapy limits the reduction in absolute numbers of peripheral lymphocytes in systemic lupus erythematosus patients with infection	10.1080/03007995.2022.2065145	not related to the topic	No	Not related to the topic
1732	2004	Biopsy-verified response of severe lupus nephritis to treatment with rituximab (anti-CD20 monoclonal antibody) plus cyclophosphamide after biopsy-documented failure to respond to cyclophosphamide alone	10.1080/03009740410010227	not related to the topic	No	Not related to the topic
1733	2022	Immunogenicity of the mRNA-1273 and ChAdOx1 nCoV-19 vaccines in Asian patients with autoimmune rheumatic diseases under biologic and/or conventional immunosuppressant treatments	10.1080/03009742.2022.2062822	not related to the topic	No	Not related to the topic
1734	2021	Hydroxychloroquine: a comprehensive review and its controversial role in coronavirus disease 2019	10.1080/07853890.2020.1839959	not related to the topic	No	Not related to the topic
1735	2008	Mycobacterium chelonae peritonitis in a patient on peritoneal dialysis	10.1080/08860220701861185	not related to the topic	No	Not related to the topic
1736	2022	The spectrum of renal diseases with lupus-like features: a single-center study	10.1080/0886022X.2022.2057862	not related to the topic	No	Not related to the topic
1737	2005	Pneumococcal vaccination of patients with systemic lupus erythematosus: Effects on generation of autoantibodies	10.1080/08916930500285725	not related to the topic	No	Not related to the topic
1738	2017	Management of hydrocephalus associated with autoimmune diseases: a series of 19 cases	10.1080/08916934.2017.1344976	not related to the topic	No	Not related to the topic
1739	2020	Placenta accrete after a frozen-thawed embryo transfer in a systemic lupus erythematosus patient treated with hydroxychloroquine	10.1080/09513590.2020.1743652	not related to the topic	No	Not related to the topic
1740	2023	EBV-positive PCNSL in older patients: incidence, characteristics, tumor pathology, and outcomes across a large multicenter cohort	10.1080/10428194.2023.2191152	not related to the topic	No	Not related to the topic
1741	2023	Toxicological effects of hydroxychloroquine sulfate and chloroquine diphosphate substances on the early-life stages of fish in the COVID-19 pandemic context	10.1080/10934529.2023.2238587	not related to the topic	No	Not related to the topic
1742	2020	Real-world medication use and economic outcomes in incident systemic lupus erythematosus patients in the United States	10.1080/13696998.2019.1678170	not related to the topic	No	Not related to the topic
1743	2018	Low dose cyclosporine A in the treatment of resistant proliferative lupus nephritis	10.1080/14397595.2017.1352479	not related to the topic	No	Not related to the topic
1744	2020	Toxicity of chloroquine and hydroxychloroquine following therapeutic use or overdose	10.1080/15563650.2020.1817479	not related to the topic	No	Not related to the topic
1745	2022	Clonal heterogeneity of polymorphic B-cell lymphoproliferative disease, EBV-positive, iatrogenic/immune senescence: implications on pathogenesis and treatment	10.1080/16078454.2022.2081299	not related to the topic	No	Not related to the topic
1746	2016	Pediatric lupus nephritis presenting with terminal renal failure	10.1080/17843286.2016.1159383	not related to the topic	No	Not related to the topic
1747	2023	Shunt Nephritis: A Case of Mistaken Identity	10.1080/17843286.2022.2095490	not related to the topic	No	Not related to the topic
1748	2021	Creutzfeldt–Jakob disease in pregnancy: the use of modified RT-QuIC to determine infectivity in placental tissues	10.1080/19336896.2021.1933872	not related to the topic	No	Not related to the topic
1749	2022	Gut dysbiosis and the clinical spectrum in anti-Ro positive mothers of children with neonatal lupus	10.1080/19490976.2022.2081474	not related to the topic	No	Not related to the topic
1750	2023	Safety and effectiveness of combination versus monotherapy with immune checkpoint inhibitors in patients with preexisting autoimmune diseases	10.1080/2162402X.2023.2261264	not related to the topic	No	Not related to the topic
1751	2018	The effect of history of abnormal pap smear or preceding HPV infection on the humoral immune response to Quadrivalent Human Papilloma virus (qHPV) vaccine in women with systemic lupus erythematosus	10.1080/21645515.2018.1469592	not related to the topic	No	Not related to the topic
1752	2022	Plasma therapy: a passive resistance against the deadliest	10.1080/21645515.2021.2006026	not related to the topic	No	Not related to the topic
1753	2020	High risk of activation of latent tuberculosis infection in rheumatic disease patients	10.1080/23744235.2019.1682187	not related to the topic	No	Not related to the topic
1754	2018	Budd-Chiari syndrome, large regenerative nodules and hepatocellular carcinoma in antiphospholipid syndrome associated with juvenile systemic lupus erythematosus	10.1080/24725625.2017.1366292	not related to the topic	No	Not related to the topic
1755	2020	Successful treatment of refractory acute lupus haemophagocytic syndrome using rituximab: a case report	10.1080/24725625.2019.1705529	not related to the topic	No	Not related to the topic
1756	2020	A case of systemic lupus erythematosus associated auto-splenectomy presenting as invasive pneumococcal sepsis	10.1080/24725625.2020.1751407	not related to the topic	No	Not related to the topic
1757	2020	Multifocal osteoarticular tuberculosis in a systemic lupus erythematosus (SLE) patient: a rarity or an underdiagnosed condition?	10.1080/24725625.2020.1754567	not related to the topic	No	Not related to the topic
1758	2020	Two patients with mixed connective tissue disease complicated by pulmonary arterial hypertension showing contrasting responses to pulmonary vasodilators	10.1080/24725625.2020.1758388	not related to the topic	No	Not related to the topic
1759	2021	Infratentorial onset of progressive multifocal leukoencephalopathy in a patient with systematic lupus erythematosus complicated with lymphoma: a case report	10.1080/24725625.2021.1899763	not related to the topic	No	Not related to the topic
1760	2023	Association of IL-17 serum levels with clinical findings and systemic lupus erythematosus disease activity index	10.1080/25785826.2023.2202050	not related to the topic	No	Not related to the topic
1761	2002	Immunogenicity and safety of pneumococcal vaccination in patients with rheumatoid arthritis or systemic lupus erythematosus	10.1086/338043	not related to the topic	No	Not related to the topic
1762	2023	Biologic Therapies in HIV/AIDS Patients with Inflammatory Diseases: A Systematic Review of the Literature	10.1089/apc.2022.0197	not related to the topic	No	Not related to the topic
1763	2019	Interleukin-2 deficiency associated with renal impairment in systemic lupus Erythematosus	10.1089/jir.2018.0016	not related to the topic	No	Not related to the topic
1764	2018	Inverse association between antiviral immunity and lupus disease activity	10.1089/vim.2018.0087	not related to the topic	No	Not related to the topic
1765	2019	Association of Autoantibody to Rods and Rings with Hepatitis C Outcome and Viral Load	10.1089/vim.2019.0012	not related to the topic	No	Not related to the topic
1766	2020	Pharmacokinetics of flucytosine in a critically ill patient on continuous venovenous hemodiafiltration	10.1093/ajhp/zxaa034	not related to the topic	No	Not related to the topic
1767	2021	Liquid Chromatographic Methods for COVID-19 Drugs, Hydroxychloroquine and Chloroquine	10.1093/chromsci/bmaa110	not related to the topic	No	Not related to the topic
1768	2021	Patient Characteristics and Outcomes of 11 721 Patients with Coronavirus Disease 2019 (COVID-19) Hospitalized Across the United States	10.1093/cid/ciaa1268	not related to the topic	No	Not related to the topic
1769	2020	Hydroxychloroquine in coronavirus disease 2019 patients: What still needs to be known about the kinetics	10.1093/cid/ciaa558	not related to the topic	No	Not related to the topic
1770	2020	Dose Optimization of Hydroxychloroquine for Coronavirus Infection 2019: Do Blood Concentrations Matter?	10.1093/cid/ciaa691	not related to the topic	No	Not related to the topic
1771	2018	Causes and predictors of mortality in biopsy-proven lupus nephritis: The Sarawak experience	10.1093/ckj/sfx063	not related to the topic	No	Not related to the topic
1772	2021	Pseudomonal Meningoencephalitis with Ventriculitis Secondary to Bacteremia in a Burn Patient: A Novel Case	10.1093/jbcr/irab016	not related to the topic	No	Not related to the topic
1773	2022	HbA1c Below the Reportable Range	10.1093/labmed/lmab082	not related to the topic	No	Not related to the topic
1774	2022	Hydroxychloroquine versus tacrolimus for the treatment of persistently active systemic lupus erythematosus	10.1093/mr/roab010	not related to the topic	No	Not related to the topic
1775	2022	Decrease of infectious complications in outpatients with autoimmune diseases from 2019 to 2020 under the COVID-19 pandemic: A single-centre, retrospective cohort study in Japan	10.1093/mr/roab080	not related to the topic	No	Not related to the topic
1776	2023	COVID-19 vaccination in patients with rheumatic diseases leads to a high seroconversion rate and reduced self-imposed isolation and shielding behaviour	10.1093/mr/roac069	not related to the topic	No	Not related to the topic
1777	2023	The impact of the COVID-19 pandemic on SLE	10.1093/mr/road030	not related to the topic	No	Not related to the topic
1778	2023	A case of C-ANCA-positive systematic lupus erythematous and ANCA-associated vasculitis overlap syndrome superimposed by COVID-19: a fatal trio	10.1093/mrcr/rxab007	not related to the topic	No	Not related to the topic
1779	2022	A rare case of a patient with systemic lupus erythematosus who presented with Rowell syndrome responding to treatment with hydroxychloroquine and prednisone with 1 year of relapse-free survival on belimumab	10.1093/mrcr/rxab013	not related to the topic	No	Not related to the topic
1780	2023	Systemic lupus erythematosus and antiphospholipid syndrome after COVID-19 vaccination. A case report	10.1093/mrcr/rxac018	not related to the topic	No	Not related to the topic
1781	2023	Azathioprine-induced hypersensitivity reaction mimicking sepsis in a patient with systemic lupus erythematosus	10.1093/mrcr/rxac061	not related to the topic	No	Not related to the topic
1782	2023	A case report of two systemic lupus erythematosus pregnancies with early placental exposure to belimumab: Case report with review	10.1093/mrcr/rxac069	not related to the topic	No	Not related to the topic
1783	2023	Cardiomyopathy following COVID-19 vaccination in a patient with systemic lupus erythematosus	10.1093/mrcr/rxac070	not related to the topic	No	Not related to the topic
1784	2023	Initiation of hydroxychloroquine therapy during pregnancy can cause adverse effects and alter pregnancy outcomes: A case of acute generalised exanthematous pustulosis induced by hydroxychloroquine in a patient with systemic lupus erythematosus	10.1093/mrcr/rxac089	not related to the topic	No	Not related to the topic
1785	2023	Two cases of systemic lupus erythematosus after administration of severe acute respiratory syndrome coronavirus 2 vaccine	10.1093/mrcr/rxad008	not related to the topic	No	Not related to the topic
1786	2010	A patient with SLE-associated thrombotic microangiopathy and non-neutralizing antibodies against ADAMTS13	10.1093/ndt/gfq021	not related to the topic	No	Not related to the topic
1787	2010	Long-term efficacy and safety of rituximab in refractory and relapsing systemic lupus erythematosus	10.1093/ndt/gfq256	not related to the topic	No	Not related to the topic
1788	2011	Intensive short-term treatment with rituximab, cyclophosphamide and methylprednisolone pulses induces remission in severe cases of SLE with nephritis and avoids further immunosuppressive maintenance therapy	10.1093/ndt/gfr109	not related to the topic	No	Not related to the topic
1789	2017	Infection-related hospitalization and risk of end-stage renal disease in patients with systemic lupus erythematosus: A nationwide population-based study	10.1093/ndt/gfw407	not related to the topic	No	Not related to the topic
1790	2020	Safety and effectiveness of transjugular renal biopsy for systemic lupus erythematosus and antiphospholipid antibody syndrome patients taking antithrombotics	10.1093/ndt/gfz085	not related to the topic	No	Not related to the topic
1791	2022	Tuberculosis among Patients with Systemic Lupus Erythematosus in Indonesia: A Cohort Study	10.1093/ofid/ofac201	not related to the topic	No	Not related to the topic
1792	2023	Successful Treatment of Paecilomyces variotii Pneumonia and Lupus Nephritis with Posaconazole-Cyclophosphamide Co-administration Without Drug Interaction-Induced Toxicity	10.1093/ofid/ofad410	not related to the topic	No	Not related to the topic
1793	2016	Risk of herpes zoster in individuals on biologics, disease-modifying antirheumatic drugs, and/or corticosteroids for autoimmune diseases: A systematic review and meta-analysis	10.1093/ofid/ofw205	not related to the topic	No	Not related to the topic
1794	2023	Lupus panniculitis as the initial presentation of systemic lupus erythematosus triggered by COVID-19 infection: case report and literature review	10.1093/omcr/omad129	not related to the topic	No	Not related to the topic
1795	2017	Dilemma in management: A patient with active systemic lupus erythematosus presenting with pulmonary cavitary lesion	10.1093/omcr/omx064	not related to the topic	No	Not related to the topic
1796	2018	Nonbacterial thrombotic endocarditis in a patient with primary antiphospholipid syndrome	10.1093/omcr/omy024	not related to the topic	No	Not related to the topic
1797	2011	Case 1: Acute chorea	10.1093/pch/16.10.643	not related to the topic	No	Not related to the topic
1798	2020	Labor analgesia in a patient with severe dystrophic calcinosis cutis	10.1093/PM/PNAA249	not related to the topic	No	Not related to the topic
1799	2013	《Lymphopenia as risk factor for development of severe infections in patients with systemic lupus erythematosus: A case-control study	10.1093/qjmed/hct046	not related to the topic	No	Not related to the topic
1800	2021	Clinical and immunological characteristics of 56 patients with systemic lupus erythematosus in Uganda	10.1093/rap/rkaa011	not related to the topic	No	Not related to the topic
1801	2021	Failure of chronic hydroxychloroquine in preventing severe complications of COVID-19 in patients with rheumatic diseases	10.1093/rap/rkab014	not related to the topic	No	Not related to the topic
1802	2021	'When i asked for help and support it was not there': Current NHS employment practice and its impact on people with systemic lupus erythematosus	10.1093/rap/rkab019	not related to the topic	No	Not related to the topic
1803	2023	Antibody responses following the surge of SARS-CoV-2 Omicron infection among patients with systemic autoimmune rheumatic diseases	10.1093/rap/rkad064	not related to the topic	No	Not related to the topic
1804	2018	An audit of the use of hydroxychloroquine in rheumatology clinics	10.1093/rap/rky013	not related to the topic	No	Not related to the topic
1805	2001	Human parvovirus B19 infection in patients with systemic lupus erythematosus	10.1093/rheumatology/40.2.152	not related to the topic	No	Not related to the topic
1806	2002	When typical is atypical: Mycobacterial infection mimicking cutaneous vasculitis	10.1093/rheumatology/41.6.685	not related to the topic	No	Not related to the topic
1807	2002	A cross-sectional study of clinical thrombotic risk factors and preventive treatments in antiphospholipid syndrome	10.1093/rheumatology/41.8.924	not related to the topic	No	Not related to the topic
1808	2020	Preserved specific anti-viral T-cell response but associated with decreased lupus activity in SLE patients with cytomegalovirus infection	10.1093/rheumatology/keaa143	not related to the topic	No	Not related to the topic
1809	2021	Mortality, causes of death and influence of medication use in patients with systemic lupus erythematosus vs matched controls	10.1093/rheumatology/keaa267	not related to the topic	No	Not related to the topic
1810	2021	Association of antimalarial drugs with decreased overall and cause specific mortality in systemic lupus erythematosus	10.1093/rheumatology/keaa485	not related to the topic	No	Not related to the topic
1811	2021	Interferon activation status underlies higher antibody response to viral antigens in patients with systemic lupus erythematosus receiving no or light treatment	10.1093/rheumatology/keaa611	not related to the topic	No	Not related to the topic
1812	2022	Pure red cell aplasia in systemic lupus erythematosus, a nationwide retrospective cohort and review of the literature	10.1093/rheumatology/keab363	not related to the topic	No	Not related to the topic
1813	2022	Clinical and peculiar immunological manifestations of SARS-CoV-2 infection in systemic lupus erythematosus patients	10.1093/rheumatology/keab611	not related to the topic	No	Not related to the topic
1814	2022	Filgotinib or lanraplenib in moderate to severe cutaneous lupus erythematosus: A phase 2, randomized, double-blind, placebo-controlled study	10.1093/rheumatology/keab685	not related to the topic	No	Not related to the topic
1815	2022	Long-Term follow-up after lymphodepleting autologous haematopoietic cell transplantation for treatment-resistant systemic lupus erythematosus	10.1093/rheumatology/keab877	not related to the topic	No	Not related to the topic
1816	2022	Safety and immunogenicity of BNT162b2 mRNA COVID-19 vaccine in adolescents with rheumatic diseases treated with immunomodulatory medications	10.1093/rheumatology/keac103	not related to the topic	No	Not related to the topic
1817	2022	Robust neutralizing antibody response to SARS-CoV-2 mRNA vaccination in adolescents and young adults with childhood-onset rheumatic diseases	10.1093/rheumatology/keac105	not related to the topic	No	Not related to the topic
1818	2022	Efficacy and safety of obinutuzumab in systemic lupus erythematosus patients with secondary non-response to rituximab	10.1093/rheumatology/keac150	not related to the topic	No	Not related to the topic
1819	2022	Autoimmune disease and COVID-19: A multicentre observational study in the United Kingdom	10.1093/rheumatology/keac209	not related to the topic	No	Not related to the topic
1820	2022	Whole blood drug levels do not correlate with QTc intervals in hydroxychloroquine-treated systemic lupus erythematosus patients	10.1093/rheumatology/keac245	not related to the topic	No	Not related to the topic
1821	2023	Strong response after fourth dose of mRNA COVID-19 vaccine in autoimmune rheumatic diseases patients with poor response to inactivated vaccine	10.1093/rheumatology/keac301	not related to the topic	No	Not related to the topic
1822	2023	Outcomes of children born to mothers with systemic lupus erythematosus exposed to hydroxychloroquine or azathioprine	10.1093/rheumatology/keac372	not related to the topic	No	Not related to the topic
1823	2023	Rituximab as maintenance therapy following remission induction in relapsing or refractory systemic lupus erythematosus	10.1093/rheumatology/keac471	not related to the topic	No	Not related to the topic
1824	2023	Trust in the attending rheumatologist, health-related hope and medication adherence among Japanese systemic lupus erythematosus patients	10.1093/rheumatology/keac565	not related to the topic	No	Not related to the topic
1825	2023	Safety and tolerance of vaccines against SARS-CoV-2 infection in systemic lupus erythematosus: results from the COVAD study	10.1093/rheumatology/keac661	not related to the topic	No	Not related to the topic
1826	2023	Dilemma of immunosuppression and infection risk in systemic lupus erythematosus	10.1093/rheumatology/keac678	not related to the topic	No	Not related to the topic
1827	2024	Sirolimus for the treatment of patients with refractory connective tissue disease-related thrombocytopenia: a pilot study	10.1093/rheumatology/kead160	not related to the topic	No	Not related to the topic
1828	2023	The effect of antimalarials on the safety and persistence of treatment with biologic agents or Janus kinase inhibitors in rheumatoid arthritis	10.1093/rheumatology/kead232	not related to the topic	No	Not related to the topic
1829	2005	Update on the British Society for Rheumatology guidelines for prescribing TNFα blockers in adults with rheumatoid arthritis (update of previous guidelines of April 2001)	10.1093/rheumatology/keh464	not related to the topic	No	Not related to the topic
1830	2005	The influence of previous and concomitant leflunomide on the efficacy and safety of infliximab therapy in patients with rheumatoid arthritis a longitudinal observational study	10.1093/rheumatology/keh508	not related to the topic	No	Not related to the topic
1831	2007	Clinical variability and characteristic autoantibody profile in primary C1q complement deficiency	10.1093/rheumatology/kem207	not related to the topic	No	Not related to the topic
1832	2009	Effect of a second, booster, influenza vaccination on antibody responses in quiescent systemic lupus erythematosus: An open, prospective, controlled study	10.1093/rheumatology/kep200	not related to the topic	No	Not related to the topic
1833	2009	Impaired C3b/iC3b deposition on Streptococcus pneumoniae in serum from patients with systemic lupus erythematosus	10.1093/rheumatology/kep289	not related to the topic	No	Not related to the topic
1834	2014	Is the risk of tumour necrosis factor inhibitor-induced lupus or lupus-like syndrome the same with monoclonal antibodies and soluble receptor? A case/non-case study in a nationwide pharmacovigilance database	10.1093/rheumatology/keu214	not related to the topic	No	Not related to the topic
1835	2017	Systemic lupus erythematosus diagnosis and management	10.1093/rheumatology/kew401	not related to the topic	No	Not related to the topic
1836	2020	Damage accrual and mortality over long-term follow-up in 300 patients with systemic lupus erythematosus in a multi-ethnic British cohort	10.1093/rheumatology/kez292	not related to the topic	No	Not related to the topic
1837	2020	Rethinking the role of hydroxychloroquine in the treatment of COVID-19	10.1096/fj.202000919	not related to the topic	No	Not related to the topic
1838	1993	Transverse myelitis complicating systemic lupus erythematosus: treatment including hydroxychloroquine. Case report	10.1097/00002060-199306000-00010	not related to the topic	No	Not related to the topic
1839	1998	Spinal osteomyelitis caused by Candida glabrata: Case report and review	10.1097/00019048-199802000-00011	not related to the topic	No	Not related to the topic
1840	2006	Characteristics and long-term outcome of 15 episodes of systemic lupus erythematosus-associated hemophagocytic syndrome	10.1097/01.md.0000224708.62510.d1	not related to the topic	No	Not related to the topic
1841	2006	Neuropsychiatric damage in southern Chinese patients with systemic lupus erythematosus	10.1097/01.md.0000231955.08350.1b	not related to the topic	No	Not related to the topic
1842	2011	Catatonia as the presenting symptom in systemic lupus erythematosus	10.1097/01.pra.0000398417.97609.2e	not related to the topic	No	Not related to the topic
1843	2005	Reversible posterior leukoencephalopathy syndrome in systemic lupus erythematosus with thrombocytopenia treated with cyclosporine	10.1097/01.rhu.0000164825.63063.43	not related to the topic	No	Not related to the topic
1844	2003	Treatment of Pulmonary Hemorrhage in Childhood Systemic Lupus Erythematosus with Mycophenolate Mofetil	10.1097/01.SMJ.0000054424.20202.7D	not related to the topic	No	Not related to the topic
1845	2013	Idiopathic CD4 lymphocytopenia manifesting as refractory genital dysplasia	10.1097/AOG.0b013e3182835850	not related to the topic	No	Not related to the topic
1846	2018	Cutis Laxa Acquisita after Urticarial Vasculitis in SLE Patients	10.1097/DAD.0000000000001084	not related to the topic	No	Not related to the topic
1847	2018	Anal high-grade squamous intraepithelial lesions in pharmacologically immunocompromised patients followed in a referral center	10.1097/DCR.0000000000001214	not related to the topic	No	Not related to the topic
1848	2017	Er:YAG Laser Ablation: An Adjuvant Treatment for Medically Resistant Pyoderma Gangrenosum	10.1097/DSS.0000000000001100	not related to the topic	No	Not related to the topic
1849	2018	Short-term exposure to air pollution might exacerbate autoimmune diseases	10.1097/EE9.0000000000000025	not related to the topic	No	Not related to the topic
1850	2017	Dapsone-induced severe cutaneous adverse drug reactions are strongly linked with HLA-B ∗ 13:01 allele in the Thai population	10.1097/FPC.0000000000000306	not related to the topic	No	Not related to the topic
1851	2023	Hydroxychloroquine can be resumed with close monitoring after retinopathy has developed, without major visual loss: Case Report	10.1097/ICB.0000000000001536	not related to the topic	No	Not related to the topic
1852	2023	Immunogenicity of Hepatitis B Vaccine in Pediatric Systemic Lupus Erythematosus Patients	10.1097/INF.0000000000003730	not related to the topic	No	Not related to the topic
1853	2011	Association of herpes zoster infection with clinical characteristics and MBL2 gene polymorphisms in chinese children with systemic lupus erythematosus	10.1097/INF.0b013e3182127b67	not related to the topic	No	Not related to the topic
1854	2020	Disseminated streptococcus pneumoniae infection associated with an intrauterine device	10.1097/IPC.0000000000000843	not related to the topic	No	Not related to the topic
1855	2021	Pneumococcal Mastitis with Septicemia in a Pregnant Woman with Systemic Lupus Erythematosus	10.1097/IPC.0000000000000979	not related to the topic	No	Not related to the topic
1856	2022	Hemophagocytic Lymphohistiocytosis Secondary to Disseminated Histoplasmosis A Report of 3 Cases and Review of the Literature	10.1097/IPC.0000000000001087	not related to the topic	No	Not related to the topic
1857	2022	Desquamative Inflammatory Vaginitis as an Expression of Systemic Lupus Erythematosus	10.1097/LGT.0000000000000686	not related to the topic	No	Not related to the topic
1858	2012	Penicillium pneumonia in a patient with newly diagnosed franklin disease	10.1097/MAJ.0b013e31824a8927	not related to the topic	No	Not related to the topic
1859	2021	Successful Treatment of Pregnant and Postpartum Women with Severe COVID-19 Associated Acute Respiratory Distress Syndrome with Extracorporeal Membrane Oxygenation	10.1097/MAT.0000000000001357	not related to the topic	No	Not related to the topic
1860	2014	Kikuchi-Fujimoto Disease <i>Retrospective Study of 91 Cases and Review of the Literature</i>	10.1097/md.0000000000000220	not related to the topic	No	Not related to the topic
1861	2015	Clinical analysis of pulmonary nocardiosis in patients with autoimmune disease	10.1097/MD.0000000000001561	not related to the topic	No	Not related to the topic
1862	2016	Increased risks of spontaneous bacterial peritonitis and interstitial lung disease in primary biliary cirrhosis patients with concomitant Sjögren syndrome	10.1097/MD.0000000000002537	not related to the topic	No	Not related to the topic
1863	2016	Thrombocytopenia in Systemic Lupus Erythematosus	10.1097/MD.0000000000002818	not related to the topic	No	Not related to the topic
1864	2016	A rare case of disseminated tuberculosis of the bone marrow in systemic lupus erythematosus case report	10.1097/MD.0000000000003552	not related to the topic	No	Not related to the topic
1865	2017	Autoimmune diseases and HIV infection a cross-sectional study	10.1097/MD.0000000000005769	not related to the topic	No	Not related to the topic
1866	2017	Tuberculosis presenting as isolated bronchonodal fistula in a patient with systemic lupus erythematosus	10.1097/MD.0000000000008764	not related to the topic	No	Not related to the topic
1867	2018	Hidradenitis suppurativa associated with systemic lupus erythematosus: A case report	10.1097/MD.0000000000010186	not related to the topic	No	Not related to the topic
1868	2018	A successful treatment of severe systemic lupus erythematosus caused by occult pulmonary infection-associated with hemophagocytic syndrome: A case report	10.1097/MD.0000000000010595	not related to the topic	No	Not related to the topic
1869	2018	Retrospective analysis of the risk of hemorrhage associated with moderate and severe thrombocytopenia of 173 patients with systemic lupus erythematosus	10.1097/MD.0000000000011356	not related to the topic	No	Not related to the topic
1870	2018	Two case reports of pyoderma gangrenosum and systemic lupus erythematosus a rare but nonfortuitous association?	10.1097/MD.0000000000011933	not related to the topic	No	Not related to the topic
1871	2018	Diagnosis of systemic lupus erythematosus by presence of Hargraves cells in eosinophilic pleural effusion: Case report	10.1097/md.0000000000012871	not related to the topic	No	Not related to the topic
1872	2019	A mutation in PIK3CD gene causing pediatric systemic lupus erythematosus: A case report	10.1097/MD.0000000000015329	not related to the topic	No	Not related to the topic
1873	2019	Association between lymphocyte subsets and cytomegalovirus infection status among patients with systemic lupus erythematosus: A pilot study	10.1097/MD.0000000000016997	not related to the topic	No	Not related to the topic
1874	2019	Systemic lupus erythematosus in a patient with multiple system atrophy: A case report	10.1097/MD.0000000000018005	not related to the topic	No	Not related to the topic
1875	2020	COVID-19 presenting as fulminant hepatic failure: A case report	10.1097/MD.0000000000022818	not related to the topic	No	Not related to the topic
1876	2022	A case report of pediatric systemic lupus erythematosus with diffuse alveolar hemorrhage following COVID-19 infection: Causation, association, or chance?	10.1097/MD.0000000000030071	not related to the topic	No	Not related to the topic
1877	2022	A case report of secondary synchronous diagnosis of multiple myeloma and systemic lupus erythematosus after breast cancer treatment: A CARE-compliant article	10.1097/MD.0000000000030320	not related to the topic	No	Not related to the topic
1878	2022	Clinical efficacy and safety of sirolimus in childhood-onset systemic lupus erythematosus in real world	10.1097/MD.0000000000031551	not related to the topic	No	Not related to the topic
1879	2022	Pharmacists' role in multidisciplinary diagnosis and treatment in adverse reactions: A case report of interferon alfa-2b induced severe lupus	10.1097/MD.0000000000031997	not related to the topic	No	Not related to the topic
1880	2022	Dysentery and leg ulcer as an atypical presentation of systemic lupus erythematosus: A case report	10.1097/MD.0000000000032201	not related to the topic	No	Not related to the topic
1881	2023	Severe varicella-zoster virus meningoencephalomyelitis coexisting with visceral disseminated varicella-zoster virus infection in a patient with lupus nephritis: A case report	10.1097/MD.0000000000033459	not related to the topic	No	Not related to the topic
1882	2023	Systemic lupus erythematosus complicated with cryptococcal meningitis: A case report	10.1097/MD.0000000000033541	not related to the topic	No	Not related to the topic
1883	2023	A case report: Catatonic symptoms secondary to systemic lupus erythematosus with multiple infections: neuropsychiatric or "mimickers?"; 10.1097/MD.0000000000033746	10.1097/MD.0000000000033746	not related to the topic	No	Not related to the topic
1884	2023	Efficacy of belimumab for severe childhood-onset systemic lupus erythematosus with diffuse proliferative glomerulonephritis: A case report	10.1097/MD.0000000000034800	not related to the topic	No	Not related to the topic
1885	2010	Reactive hemophagocytic syndrome in adult-onset still disease: Clinical features and long-term outcome: A case-control study of 8 patients	10.1097/MD.0b013e3181caf100	not related to the topic	No	Not related to the topic
1886	2011	The spectrum of lung involvement in collagen vascular-like diseases following allogeneic hematopoietic stem cell transplantation: Report of 6 cases and review of the literature	10.1097/MD.0b013e31821160af	not related to the topic	No	Not related to the topic
1887	2011	Critical care of the pediatric patient with rheumatic disease	10.1097/MOP.0b013e328346198f	not related to the topic	No	Not related to the topic
1888	2016	Mycobacterium bovis enterocolitis in an immunocompromised host	10.1097/MPG.0000000000000528	not related to the topic	No	Not related to the topic
1889	2023	Autoimmune Myelofibrosis in a 12-Year-old Male with Monosomy 7, Systemic Lupus Erythematous and Lupus Nephritis: A Case Report and Review of the Literature	10.1097/MPH.0000000000002523	not related to the topic	No	Not related to the topic
1890	2023	Splenic Artery Embolization in a Patient With Intracranial Hemorrhage Due to Refractory Persistent Immune Thrombocytopenia	10.1097/MPH.0000000000002718	not related to the topic	No	Not related to the topic
1891	2012	Progressive multifocal leukoencephalopathy in a patient treated with etanercept	10.1097/NRL.0b013e318247b868	not related to the topic	No	Not related to the topic
1892	2017	Acute-onset chest pain in a 17-year-old female adolescent with systemic lupus erythematosus	10.1097/PEC.0000000000001122	not related to the topic	No	Not related to the topic
1893	2022	Thrombotic thrombocytopenic purpura in HIV-infected patients: New twists on an old disease	10.1097/QAD.0000000000003257	not related to the topic	No	Not related to the topic
1894	2015	Characteristics of patients with early-onset arthritis in Latin America: Description of the REPANARC cohort	10.1097/RHU.0000000000000280	not related to the topic	No	Not related to the topic
1895	2016	Systemic Lupus Erythematosus Does Not Increase Risk of Adverse Events in the First 6 Months after Total Knee Arthroplasty	10.1097/RHU.0000000000000435	not related to the topic	No	Not related to the topic
1896	2021	Anti-Jo-1 Syndrome Often Misdiagnosed as Rheumatoid Arthritis (for Many Years): A Single-Center Experience	10.1097/RHU.0000000000001234	not related to the topic	No	Not related to the topic
1897	2020	Frequency of Cytomegalovirus Seropositivity and Viremia in a Midwestern University Lupus Population	10.1097/RHU.0000000000001390	not related to the topic	No	Not related to the topic
1898	2021	Pneumococcal Vaccination among Lupus Patients: Who Are the Recipients?	10.1097/RHU.0000000000001536	not related to the topic	No	Not related to the topic
1899	2022	Association of Hydroxychloroquine use and Hemolytic Anemia in Patients with Low Levels of Glucose-6-Phosphate Dehydrogenase	10.1097/RHU.0000000000001571	not related to the topic	No	Not related to the topic
1900	2022	Controversies in Systemic Lupus Erythematosus: Are We Treating Our Patients Adequately?	10.1097/RHU.0000000000001803	not related to the topic	No	Not related to the topic
1901	2022	Infection in Hospitalized Patients With Systemic Lupus Erythematosus: Proposal of an Algorithm for Diagnosis	10.1097/RHU.0000000000001811	not related to the topic	No	Not related to the topic
1902	2022	Potential Benefit of Rituximab in Rhupus Patients From a Single-Center: A Series of 16 Cases	10.1097/RHU.0000000000001837	not related to the topic	No	Not related to the topic
1903	2024	How Did Patients Living With Immune-Mediated Rheumatic Diseases Face the Beginning of the COVID-19 Pandemic in Brazil? Results of the COnVIDa Study	10.1097/RHU.0000000000001882	not related to the topic	No	Not related to the topic
1904	2007	Opportunistic infections mimicking gastrointestinal vasculitis in systemic lupus erythematosus	10.1097/RHU.0b013e318124fdf1	not related to the topic	No	Not related to the topic
1905	2008	An unusual multiplex systemic lupus erythematosus family with high prevalence of nephropathy, late-onset disease, and one member with disease-onset post-hiv therapy	10.1097/RHU.0b013e3181639abe	not related to the topic	No	Not related to the topic
1906	2008	The use of procalcitonin determinations in evaluation of systemic lupus erythematosus	10.1097/RHU.0b013e3181772cca	not related to the topic	No	Not related to the topic
1907	2008	Severe systemic lupus erythematosus induced by antiviral treatment for hepatitis C	10.1097/RHU.0b013e3181775e80	not related to the topic	No	Not related to the topic
1908	2008	Recognizing concomitant lupus enteritis and lupus cystitis	10.1097/RHU.0b013e318181a8ec	not related to the topic	No	Not related to the topic
1909	2009	Fungal leukocytoclastic vasculitis as a presentation of systemic vasculitis in a patient with systemic lupus erythematosus	10.1097/RHU.0b013e3181c41b84	not related to the topic	No	Not related to the topic
1910	2010	Necrotizing fasciitis caused by haemophilus influenzae type e in a 17-year-old girl with systemic lupus erythematosus	10.1097/RHU.0b013e3181c7e095	not related to the topic	No	Not related to the topic
1911	2010	Necrotizing lymphadenitis in systemic lupus erythematosus: Is it kikuchi-fujimoto disease?	10.1097/RHU.0b013e3181d56afb	not related to the topic	No	Not related to the topic
1912	2010	Cytomegalovirus as a trigger for systemic lupus erythematosus	10.1097/RHU.0b013e3181f4cf52	not related to the topic	No	Not related to the topic
1913	2010	Effectiveness of mycophenolic acid in refractory pyoderma gangrenosum	10.1097/RHU.0b013e3181f6059f	not related to the topic	No	Not related to the topic
1914	2011	Interferon-α induced lupus in a patient with chronic hepatitis C virus	10.1097/RHU.0b013e31821557e7	not related to the topic	No	Not related to the topic
1915	2012	Treatment of hemophagocytic lymphohistiocytosis with alemtuzumab in systemic lupus erythematosus	10.1097/RHU.0b013e31824e8d9b	not related to the topic	No	Not related to the topic
1916	2012	A highly contagious psoriasiform eruption on the scalp of a patient with systemic lupus erythematosus	10.1097/RHU.0b013e318253aa2f	not related to the topic	No	Not related to the topic
1917	2013	Diffuse lymphadenopathy as the presenting manifestation of systemic lupus erythematosus	10.1097/RHU.0b013e3182a6a924	not related to the topic	No	Not related to the topic
1918	2023	Cardiac Magnetic Resonance Imaging and Clinical Follow-up in Antimalarial-induced Cardiomyopathy in Patients with Systemic Lupus Erythematosus	10.1097/RTI.0000000000000694	not related to the topic	No	Not related to the topic
1919	2016	Allogeneic Hematopoietic Stem Cell Transplantation in the Treatment of Human C1q Deficiency: The Karolinska Experience	10.1097/TP.0000000000000975	not related to the topic	No	Not related to the topic
1920	2015	Focal epithelial hyperplasia by human papillomavirus (HPV)-32 misdiagnosed as HPV-16 and treated with combination of retinoids, imiquimod and quadrivalent HPV vaccine	10.1111/1346-8138.12967	not related to the topic	No	Not related to the topic
1921	2022	Development of systemic lupus erythematosus after dupilumab treatment in a case of atopic dermatitis	10.1111/1346-8138.16322	not related to the topic	No	Not related to the topic
1922	2023	Autoimmunity-related neutrophilic dermatosis after coronavirus disease 2019 vaccination: A case report and literature review	10.1111/1346-8138.16718	not related to the topic	No	Not related to the topic
1923	2013	Juvenile dermatomyositis at a tertiary care hospital: is there any change in the last decade?	10.1111/1756-185x.12053	not related to the topic	No	Not related to the topic
1924	2015	Real-Time PCR of cytomegalovirus and Epstein-Barr virus in adult Egyptian patients with systemic lupus erythematosus	10.1111/1756-185X.12261	not related to the topic	No	Not related to the topic
1925	2015	Lupus erythematosus cell phenomenon in synovial and peritoneal fluids in systemic lupus erythematosus: Smoking guns, crime scenes and a twist	10.1111/1756-185X.12546	not related to the topic	No	Not related to the topic
1926	2019	Primary aspergillosis of the kidney in systemic lupus erythematosus and positron emission tomography-computed tomography	10.1111/1756-185X.12596	not related to the topic	No	Not related to the topic
1927	2016	Genome-wide differential expression reveals candidate genes involved in the pathogenesis of lupus and lupus nephritis	10.1111/1756-185X.12745	not related to the topic	No	Not related to the topic
1928	2018	Monogenic interferonopathies: Phenotypic and genotypic findings of CANDLE syndrome and its overlap with C1q deficient SLE	10.1111/1756-185X.13228	not related to the topic	No	Not related to the topic
1929	2019	Effectiveness and safety of hydroxychloroquine therapy with or without corticosteroid in patients with systemic lupus erythematosus	10.1111/1756-185X.13387	not related to the topic	No	Not related to the topic
1930	2019	Clinical manifestations, immunological features and prognosis of Chinese pediatric systemic lupus erythematosus: A single-center study	10.1111/1756-185X.13547	not related to the topic	No	Not related to the topic
1931	2019	Mortality prediction in systemic lupus erythematosus patients with pulmonary infection	10.1111/1756-185X.13555	not related to the topic	No	Not related to the topic
1932	2020	Clinical characteristics and survival of 413 patients with systemic lupus erythematosus in southeastern areas of South Korea: A multicenter retrospective cohort study	10.1111/1756-185X.13761	not related to the topic	No	Not related to the topic
1933	2020	Care for patients with rheumatic diseases during COVID-19 pandemic: A position statement from APLAR	10.1111/1756-185X.13863	not related to the topic	No	Not related to the topic
1934	2021	Multiple brain abscesses due to Listeria monocytogenes infection in a patient with systemic lupus erythematosus: A case report and literature review	10.1111/1756-185X.14226	not related to the topic	No	Not related to the topic
1935	2022	Early experience of COVID-19 vaccine-related adverse events among adolescents and young adults with rheumatic diseases: A single-center study	10.1111/1756-185X.14279	not related to the topic	No	Not related to the topic
1936	2022	Disseminated drug-resistant tuberculosis and multiple autoimmune syndrome in a child with selective IgA deficiency—An uncustomary combination	10.1111/1756-185X.14289	not related to the topic	No	Not related to the topic
1937	2022	Covid-19 vaccination in autoimmune rheumatic diseases: A multi-center survey from southern India	10.1111/1756-185X.14378	not related to the topic	No	Not related to the topic
1938	2022	Systemic lupus erythematosus following human papillomavirus vaccination: A case-based review	10.1111/1756-185X.14404	not related to the topic	No	Not related to the topic
1939	2023	Tuberculosis mimicking the onset of systemic lupus erythematosus flare: Case based review	10.1111/1756-185X.14585	not related to the topic	No	Not related to the topic
1940	2023	Systemic lupus erythematosus flare during SARS-CoV-2 infection: Report of 3 cases presented during the fourth wave of the pandemic in Colombia	10.1111/1756-185X.14657	not related to the topic	No	Not related to the topic
1941	2023	Successful use of subcutaneous anakinra in hemophagocytic lymphohistiocytosis precipitated by candidiasis in a patient with systemic lupus erythematosus: A case report and description of a novel therapeutic regimen	10.1111/1756-185X.14722	not related to the topic	No	Not related to the topic
1942	2023	Multisystem inflammatory syndrome in systemic lupus erythematosus patient with COVID-19: Case report and review	10.1111/1756-185X.14738	not related to the topic	No	Not related to the topic
1943	2023	A patient with refractory proliferative lupus nephritis treated with telitacicept: A case report	10.1111/1756-185X.14752	not related to the topic	No	Not related to the topic
1944	2016	Cold subcutaneous abscesses as the first manifestation of disseminated coccidioidomycosis in an immunocompromised host	10.1111/ajd.12424	not related to the topic	No	Not related to the topic
1945	2023	Successful treatment of classic pyoderma gangrenosum with intralesional infliximab injection: A case report	10.1111/ajd.14072	not related to the topic	No	Not related to the topic
1946	2021	Donor-derived Cryptococcus gattii sensu stricto infection in two kidney transplant recipients, southeastern United States	10.1111/ajt.16729	not related to the topic	No	Not related to the topic
1947	2020	The early experiences of a single tertiary Italian emergency department treating COVID-19 in children	10.1111/apa.15451	not related to the topic	No	Not related to the topic
1948	2016	Genetic markers in CYP2C19 and CYP2B6 for prediction of cyclophosphamide's 4-hydroxylation, efficacy and side effects in Chinese patients with systemic lupus erythematosus	10.1111/bcp.12800	not related to the topic	No	Not related to the topic
1949	2021	Model informed dosing of hydroxycholoroquine in COVID-19 patients: Learnings from the recent experience, remaining uncertainties and gaps	10.1111/bcp.14436	not related to the topic	No	Not related to the topic
1950	2021	Cardiovascular adverse events associated with hydroxychloroquine and chloroquine: A comprehensive pharmacovigilance analysis of pre-COVID-19 reports	10.1111/bcp.14546	not related to the topic	No	Not related to the topic
1951	2014	Aicardi-Goutières syndrome: A model disease for systemic autoimmunity	10.1111/cei.12160	not related to the topic	No	Not related to the topic
1952	2014	CLIPPERS: Chronic lymphocytic inflammation with pontine perivascular enhancement responsive to steroids. Review of an increasingly recognized entity within the spectrum of inflammatory central nervous system disorders	10.1111/cei.12204	not related to the topic	No	Not related to the topic
1953	2023	Drug reaction with eosinophilia and systemic symptoms in a paediatric population: Interest of skin tests	10.1111/cod.14416	not related to the topic	No	Not related to the topic
1954	2020	Hydroxychloroquine and maintenance immunosuppression use in kidney transplant recipients: Analysis of linked US registry and claims data	10.1111/ctr.14118	not related to the topic	No	Not related to the topic
1955	2021	Insights on the Evidence of Cardiotoxicity of Hydroxychloroquine Prior and During COVID-19 Epidemic	10.1111/cts.12883	not related to the topic	No	Not related to the topic
1956	2023	A linked physiologically based pharmacokinetic model for hydroxychloroquine and metabolite desethylhydroxychloroquine in SARS-CoV-2(-)/(+) populations	10.1111/cts.13527	not related to the topic	No	Not related to the topic
1957	2021	To dispense or not to dispense: Lessons to be learnt from ethical challenges faced by pharmacists in the COVID-19 pandemic	10.1111/dewb.12284	not related to the topic	No	Not related to the topic
1958	2014	Complete remission of recalcitrant genital warts with a combination approach of surgical debulking and oral isotretinoin in a patient with systemic lupus erythematosus	10.1111/dth.12059	not related to the topic	No	Not related to the topic
1959	2021	The risk for severe COVID 19 in patients with autoimmune and/or inflammatory diseases: First wave lessons	10.1111/dth.14627	not related to the topic	No	Not related to the topic
1960	2021	Hydroxychloroquine does not impair antibody response to 13-valent pneumococcal conjugate vaccine in patients with cutaneous lupus erythematosus-A pilot study	10.1111/dth.15013	not related to the topic	No	Not related to the topic
1961	2021	Recurrent pericarditis associated with human coronavirus (HKU1) infection in a patient with systemic lupus erythematosus (SLE)	10.1111/echo.15062	not related to the topic	No	Not related to the topic
1962	2023	An overlooked mimic? Autoimmune myelofibrosis—A scoping review of the literature	10.1111/ejh.14064	not related to the topic	No	Not related to the topic
1963	2022	Safety profile of hydroxychloroquine used off-label for the treatment of patients with COVID-19: A descriptive study based on EudraVigilance data	10.1111/fcp.12797	not related to the topic	No	Not related to the topic
1964	2015	Lupus anticoagulant acquired hypoprothrombinemia syndrome in childhood: Two distinct patterns and review of the literature	10.1111/hae.12669	not related to the topic	No	Not related to the topic
1965	2021	Clinical outcomes of Covid-19 in patients with rheumatic diseases and the effects of the pandemic on rheumatology outpatient care: A single-centre experience from Turkey	10.1111/ijcp.14442	not related to the topic	No	Not related to the topic
1966	2014	Squamous cell carcinomas in situ arising in seborrheic keratoses: An association with concomitant immunosuppression?	10.1111/ijd.12086	not related to the topic	No	Not related to the topic
1967	2014	Periorbital edema	10.1111/ijd.12478	not related to the topic	No	Not related to the topic
1968	2021	Prevalence of antimitochondrial antibodies in subacute cutaneous lupus erythematosus	10.1111/ijd.15225	not related to the topic	No	Not related to the topic
1969	2013	A cross-sectional study of hydroxychloroquine concentrations and effects in people with systemic lupus erythematosus	10.1111/imj.12100	not related to the topic	No	Not related to the topic
1970	2020	COVID-19-associated collapsing glomerulopathy: a report of two cases and literature review	10.1111/imj.15041	not related to the topic	No	Not related to the topic
1971	2021	Systemic lupus erythematosus: a clinical update	10.1111/imj.15448	not related to the topic	No	Not related to the topic
1972	2016	Endosomal Toll-like receptors in clinically overt and silent autoimmunity	10.1111/imr.12383	not related to the topic	No	Not related to the topic
1973	2008	Adalimumab in dermatology	10.1111/j.1365-2125.2008.03263.x	not related to the topic	No	Not related to the topic
1974	2004	Systemic lupus erythematosus or infection with HIV, or both?	10.1111/j.1365-2230.2004.01552.x	not related to the topic	No	Not related to the topic
1975	2005	Multiple dermatofibromas associated with lupus profundus	10.1111/j.1365-2230.2004.01663.x	not related to the topic	No	Not related to the topic
1976	2010	Florid facial rash due to insect bite in Thailand or enterovirus in Hong Kong. or is it?	10.1111/j.1365-2230.2009.03379.x	not related to the topic	No	Not related to the topic
1977	2012	An unusual presentation of juvenile systemic lupus erythematosus	10.1111/j.1365-2230.2011.04206.x	not related to the topic	No	Not related to the topic
1978	2007	Active necrotizing cerebral vasculitis in systemic lupus erythematosus	10.1111/j.1440-1789.2007.00813.x	not related to the topic	No	Not related to the topic
1979	2009	Methotrexate: Long-term safety and efficacy in an Australian consultant rheumatology practice	10.1111/j.1445-5994.2009.01800.x	not related to the topic	No	Not related to the topic
1980	2010	Off-label use of rituximab in a tertiary Queensland hospital: ORIGINAL ARTICLE	10.1111/j.1445-5994.2009.01988.x	not related to the topic	No	Not related to the topic
1981	2007	Azathioprine and breastfeeding - Is it safe?	10.1111/j.1471-0528.2006.01232.x	not related to the topic	No	Not related to the topic
1982	2006	Treatment and follow-up of 18 severe systemic lupus erythematosus patients with stem cell transplantation	10.1111/j.1479-8077.2006.00164.x	not related to the topic	No	Not related to the topic
1983	2006	Consensus on the use and monitoring of anti-TNF-α therapies for rheumatic diseases in Hong Kong 2005	10.1111/j.1479-8077.2006.00194.x	not related to the topic	No	Not related to the topic
1984	2006	Role of anticyclic citrullinated peptide 2 assay in long-standing rheumatoid arthritis	10.1111/j.1479-8077.2006.00203.x	not related to the topic	No	Not related to the topic
1985	2006	Clinical problem-solving: 'Persistent knee arthritis and prolonged fever in a lupus patient'	10.1111/j.1479-8077.2006.00242.x	not related to the topic	No	Not related to the topic
1986	2006	Management of systemic lupus erythematosus in the coming decade: Potentials and challenges	10.1111/j.1479-8077.2006.00244.x	not related to the topic	No	Not related to the topic
1987	2005	Clinical significance of fever in the systemic lupus erythematosus patient receiving steroid therapy	10.1111/j.1523-1755.2005.00453.x	not related to the topic	No	Not related to the topic
1988	2007	Nephrogenic fibrosing dermopathy in a patient with systemic lupus erythematosus and acute lupus nephritis	10.1111/j.1525-1470.2007.00437.x	not related to the topic	No	Not related to the topic
1989	2009	Intravenous immunoglobulin therapy for hypocomplementemic urticarial vasculitis associated with systemic lupus erythematosus in a child	10.1111/j.1525-1470.2009.00950.x	not related to the topic	No	Not related to the topic
1990	2010	Bullous lupus: An unusual initial presentation of systemic lupus erythematosus in an adolescent girl	10.1111/j.1525-1470.2010.01179.x	not related to the topic	No	Not related to the topic
1991	2013	Cutaneous lupus after herpes zoster: Isomorphic, isotopic, or both?	10.1111/j.1525-1470.2012.01776.x	not related to the topic	No	Not related to the topic
1992	2009	Necrolytic acral erythema without hepatitis C infection	10.1111/j.1600-0560.2008.01037.x	not related to the topic	No	Not related to the topic
1993	2012	Treatment of systemic lupus erythematosus: New advances in targeted therapy	10.1111/j.1749-6632.2011.06263.x	not related to the topic	No	Not related to the topic
1994	2008	Systemic lupus erythematosus in a tertiary, east Malaysian hospital: Admission, readmission and death	10.1111/j.1756-185X.2008.00325.x	not related to the topic	No	Not related to the topic
1995	2010	Retinopathy due to antimalarial drugs in patients with connective tissue diseases: are they so innocent? A single center retrospective study	10.1111/j.1756-185X.2010.01478.x	not related to the topic	No	Not related to the topic
1996	2011	Survival rate among Thai systemic lupus erythematosus patients in the era of aggressive treatment	10.1111/j.1756-185X.2011.01639.x	not related to the topic	No	Not related to the topic
1997	2021	Chloroquine and hydroxychloroquine for COVID-19:<i>Perspectives on their failure in repurposing</i>	10.1111/jcpt.13267	not related to the topic	No	Not related to the topic
1998	2021	Clinical characteristics and outcomes of immunosuppressed patients hospitalized with COVID-19: experience from London	10.1111/joim.13172	not related to the topic	No	Not related to the topic
1999	2021	Tuberculosis in patients with systemic lupus erythematosus–a 37-year longitudinal survey-based study	10.1111/joim.13218	not related to the topic	No	Not related to the topic
[truncated: 2,292 more rows]
